# Supplementary material for: BBS7–SHH Signaling Activity Regulates Primary Cilia for Periodontal Homeostasis
Source: Front Cell Dev Biol. 2021 Dec 7;9:796274. doi: 10.3389/fcell.2021.796274 (PMC8703258; doi:10.3389/fcell.2021.796274)
Supplement: Supplementary file 1 [file DataSheet4.csv]

	ClusterNum	Term	Count	pValue
1	1	Humoral immune response	73	2.35802039546802e-67
2	1	Immune response-activating cell surface receptor signaling pathway	66	2.59715302279692e-49
3	1	Immune response-activating signal transduction	66	2.59715302279692e-49
4	1	Adaptive immune response based on somatic recombination of immune receptors built from immunoglobulin superfamily domains	63	6.5770007006609e-53
5	1	Complement activation, classical pathway	60	1.00582289926242e-76
6	1	Humoral immune response mediated by circulating immunoglobulin	60	4.99244837503937e-74
7	1	Complement activation	60	2.66617256192511e-69
8	1	Immunoglobulin mediated immune response	60	7.26762659178287e-63
9	1	Defense response to bacterium	50	1.67795412591178e-38
10	1	Positive regulation of B cell activation	39	3.08778790282495e-40
11	1	Phagocytosis, recognition	36	3.32530628151845e-45
12	2	Positive regulation of leukocyte activation	43	1.68068010761164e-27
13	2	Positive regulation of cell activation	43	7.40491319862805e-27
14	2	Regulation of lymphocyte activation	43	3.54948218456495e-23
15	2	B cell activation	42	5.06022620781723e-30
16	2	Regulation of B cell activation	41	2.22783834035679e-38
17	2	Antigen receptor-mediated signaling pathway	41	1.6515882260998e-28
18	2	Positive regulation of lymphocyte activation	41	1.51788202318193e-27
19	2	Cell recognition	40	4.25737432849184e-34
20	2	B cell receptor signaling pathway	38	1.98975328798648e-40
21	2	Phagocytosis, engulfment	36	6.29037922601966e-39
22	2	Plasma membrane invagination	36	1.16056850063276e-37
23	2	Membrane invagination	36	1.33811823956941e-36
24	3	Neutrophil mediated immunity	16	0.0175709150663102
25	3	Neutrophil activation involved in immune response	15	0.0370303865260328
26	3	Neutrophil activation	15	0.0412451613465018
27	3	Antimicrobial humoral response	12	1.76720507746548e-06
28	3	Sequestering of metal ion	5	5.08009396205685e-05
29	3	Leukocyte aggregation	3	0.0159226781767628
30	3	Leukocyte migration involved in inflammatory response	3	0.0250001448759841
31	4	Epidermis development	18	0.000710571620862928
32	4	Skin development	17	0.000709170153405141
33	4	Epidermal cell differentiation	16	0.000393720429245238
34	4	Keratinocyte differentiation	15	0.000247424688483047
35	4	Keratinization	12	0.000890791667086611
36	4	Cornification	11	6.13145336426954e-06
37	4	Peptide cross-linking	9	2.33738166646394e-06
38	5	Regulation of immune effector process	51	1.98726482244346e-32
39	5	Fc-gamma receptor signaling pathway	45	1.11553423926804e-49
40	5	Immune response-regulating cell surface receptor signaling pathway involved in phagocytosis	44	1.1906653111478e-48
41	5	Receptor-mediated endocytosis	44	3.53179425995955e-32
42	5	Regulation of complement activation	43	5.44637019198741e-51
43	5	Immunoglobulin production	43	3.05559095797751e-40
44	5	Production of molecular mediator of immune response	43	1.053912938499e-32
45	5	Fc-epsilon receptor signaling pathway	41	5.73359399494357e-40
46	6	Lymphocyte mediated immunity	63	1.41725239345983e-53
47	6	Phagocytosis	63	2.47539072677097e-52
48	6	B cell mediated immunity	60	1.53303725272966e-62
49	6	Leukocyte migration	60	1.15405576248403e-40
50	6	Fc receptor signaling pathway	46	5.73359399494357e-40
51	6	Regulation of humoral immune response	44	2.40073067521669e-49
52	6	Fc-gamma receptor signaling pathway involved in phagocytosis	44	1.1906653111478e-48
53	6	Fc receptor mediated stimulatory signaling pathway	44	9.70072824943531e-48
54	7	Myeloid leukocyte migration	16	3.81516729178836e-07
55	7	Leukocyte chemotaxis	15	5.45782251572059e-06
56	7	Cell chemotaxis	15	0.000242532499049569
57	7	Granulocyte migration	13	1.06652613365627e-06
58	7	Response to molecule of bacterial origin	13	0.0134195372672733
59	7	Neutrophil migration	12	1.24082544807426e-06
60	7	Granulocyte chemotaxis	12	1.89353065966269e-06
61	7	Response to lipopolysaccharide	12	0.0307139549130234
62	7	Neutrophil chemotaxis	11	2.95965890011979e-06
63	7	Cellular response to lipopolysaccharide	9	0.0367228730868633
64	7	Cellular response to molecule of bacterial origin	9	0.0412451613465018
65	7	Positive regulation of interleukin-6 production	6	0.0412451613465018
66	7	Lymphocyte chemotaxis	5	0.040459059920607
67	8	Multicellular organismal homeostasis	15	0.0366794007834485
68	8	Response to activity	5	0.0412451613465018
69	8	Respiratory burst	4	0.0396747575712906
70	8	Cellular response to thyroid hormone stimulus	3	0.0365414023351563
71	8	Regulation of respiratory burst	3	0.040459059920607
