# Supplementary material for: BBS7–SHH Signaling Activity Regulates Primary Cilia for Periodontal Homeostasis
Source: Front Cell Dev Biol. 2021 Dec 7;9:796274. doi: 10.3389/fcell.2021.796274 (PMC8703258; doi:10.3389/fcell.2021.796274)
Supplement: Supplementary file 2 [file DataSheet3.csv]

	ID	Description	GeneRatio	BgRatio	pvalue	p.adjust	qvalue	geneID	Count
1	GO:0006614	SRP-dependent cotranslational protein targeting to membrane	72/293	105/18670	1.41207946558227e-107	4.89426742770814e-104	4.26150718718354e-104	RPS27/RPL18/RPS14/RPS16/RPS11/RPS27A/RPLP1/RPS15A/RPL36/RPL3/RPL4/RPL27/UBA52/RPL10/RPS29/RPS6/RPL13A/RPL14/RPL28/RPL32/RPL34/RPL5/RPL15/RPL39/RPL35A/RPL8/RPS5/RPL19/RPL30/RPSA/RPS4X/RPS3/RPL6/RPS8/RPL26/RPL18A/RPL21/RPS15/RPS18/RPL22/RPL38/RPLP0/RPL31/RPLP2/RPS25/RPL10A/RPS13/RPL35/RPL7A/RPL13/RPL27A/RPL41/RPL24/RPS17/RPL12/RPS20/RPL37A/RPS7/RPS10/RPL23/RPL11/RPS24/RPS23/RPS12/RPS3A/RPL9/RPL7/RP…	72
2	GO:0006613	cotranslational protein targeting to membrane	72/293	109/18670	1.13457008148959e-105	1.96620995122146e-102	1.71200653875298e-102	RPS27/RPL18/RPS14/RPS16/RPS11/RPS27A/RPLP1/RPS15A/RPL36/RPL3/RPL4/RPL27/UBA52/RPL10/RPS29/RPS6/RPL13A/RPL14/RPL28/RPL32/RPL34/RPL5/RPL15/RPL39/RPL35A/RPL8/RPS5/RPL19/RPL30/RPSA/RPS4X/RPS3/RPL6/RPS8/RPL26/RPL18A/RPL21/RPS15/RPS18/RPL22/RPL38/RPLP0/RPL31/RPLP2/RPS25/RPL10A/RPS13/RPL35/RPL7A/RPL13/RPL27A/RPL41/RPL24/RPS17/RPL12/RPS20/RPL37A/RPS7/RPS10/RPL23/RPL11/RPS24/RPS23/RPS12/RPS3A/RPL9/RPL7/RP…	72
3	GO:0045047	protein targeting to ER	72/293	118/18670	8.27869072492685e-102	9.56464735086548e-99	8.32807238890009e-99	RPS27/RPL18/RPS14/RPS16/RPS11/RPS27A/RPLP1/RPS15A/RPL36/RPL3/RPL4/RPL27/UBA52/RPL10/RPS29/RPS6/RPL13A/RPL14/RPL28/RPL32/RPL34/RPL5/RPL15/RPL39/RPL35A/RPL8/RPS5/RPL19/RPL30/RPSA/RPS4X/RPS3/RPL6/RPS8/RPL26/RPL18A/RPL21/RPS15/RPS18/RPL22/RPL38/RPLP0/RPL31/RPLP2/RPS25/RPL10A/RPS13/RPL35/RPL7A/RPL13/RPL27A/RPL41/RPL24/RPS17/RPL12/RPS20/RPL37A/RPS7/RPS10/RPL23/RPL11/RPS24/RPS23/RPS12/RPS3A/RPL9/RPL7/RP…	72
4	GO:0000184	nuclear-transcribed mRNA catabolic process, nonsense-mediated decay	72/293	120/18670	5.11783415827332e-101	4.43460329814383e-98	3.86127119257095e-98	RPS27/RPL18/RPS14/RPS16/RPS11/RPS27A/RPLP1/RPS15A/RPL36/RPL3/RPL4/RPL27/UBA52/RPL10/RPS29/RPS6/RPL13A/RPL14/RPL28/RPL32/RPL34/RPL5/RPL15/RPL39/RPL35A/RPL8/RPS5/RPL19/RPL30/RPSA/RPS4X/RPS3/RPL6/RPS8/RPL26/RPL18A/RPL21/RPS15/RPS18/RPL22/RPL38/RPLP0/RPL31/RPLP2/RPS25/RPL10A/RPS13/RPL35/RPL7A/RPL13/RPL27A/RPL41/RPL24/RPS17/RPL12/RPS20/RPL37A/RPS7/RPS10/RPL23/RPL11/RPS24/RPS23/RPS12/RPS3A/RPL9/RPL7/RP…	72
5	GO:0072599	establishment of protein localization to endoplasmic reticulum	72/293	122/18670	3.01161680785494e-100	2.08765277120504e-97	1.81774850276213e-97	RPS27/RPL18/RPS14/RPS16/RPS11/RPS27A/RPLP1/RPS15A/RPL36/RPL3/RPL4/RPL27/UBA52/RPL10/RPS29/RPS6/RPL13A/RPL14/RPL28/RPL32/RPL34/RPL5/RPL15/RPL39/RPL35A/RPL8/RPS5/RPL19/RPL30/RPSA/RPS4X/RPS3/RPL6/RPS8/RPL26/RPL18A/RPL21/RPS15/RPS18/RPL22/RPL38/RPLP0/RPL31/RPLP2/RPS25/RPL10A/RPS13/RPL35/RPL7A/RPL13/RPL27A/RPL41/RPL24/RPS17/RPL12/RPS20/RPL37A/RPS7/RPS10/RPL23/RPL11/RPS24/RPS23/RPS12/RPS3A/RPL9/RPL7/RP…	72
6	GO:0070972	protein localization to endoplasmic reticulum	72/293	147/18670	4.80473098711526e-92	2.77553293355691e-89	2.41669539299289e-89	RPS27/RPL18/RPS14/RPS16/RPS11/RPS27A/RPLP1/RPS15A/RPL36/RPL3/RPL4/RPL27/UBA52/RPL10/RPS29/RPS6/RPL13A/RPL14/RPL28/RPL32/RPL34/RPL5/RPL15/RPL39/RPL35A/RPL8/RPS5/RPL19/RPL30/RPSA/RPS4X/RPS3/RPL6/RPS8/RPL26/RPL18A/RPL21/RPS15/RPS18/RPL22/RPL38/RPLP0/RPL31/RPLP2/RPS25/RPL10A/RPS13/RPL35/RPL7A/RPL13/RPL27A/RPL41/RPL24/RPS17/RPL12/RPS20/RPL37A/RPS7/RPS10/RPL23/RPL11/RPS24/RPS23/RPS12/RPS3A/RPL9/RPL7/RP…	72
7	GO:0006413	translational initiation	74/293	193/18670	1.32651910288939e-84	6.56816458659231e-82	5.71899288418628e-82	RPS27/RPL18/RPS14/RPS16/RPS11/RPS27A/RPLP1/RPS15A/RPL36/RPL3/RPL4/RPL27/UBA52/RPL10/RPS29/RPS6/RPL13A/RPL14/RPL28/RPL32/RPL34/RPL5/RPL15/RPL39/RPL35A/RPL8/RPS5/RPL19/RPL30/RPSA/RPS4X/RPS3/RPL6/RPS8/RPL26/RPL18A/RPL21/RPS15/RPS18/RPL22/RPL38/RPLP0/RPL31/RPLP2/RPS25/RPL10A/RPS13/RPL35/RPL7A/RPL13/RPL27A/RPL41/RPL24/RPS17/RPL12/RPS20/RPL37A/RPS7/RPS10/RPL23/RPL11/RPS24/RPS23/RPS12/RPS3A/RPL9/RPL7/RP…	74
8	GO:0019083	viral transcription	72/293	177/18670	1.56696575148295e-84	6.78887911829989e-82	5.91117211776529e-82	RPS27/RPL18/RPS14/RPS16/RPS11/RPS27A/RPLP1/RPS15A/RPL36/RPL3/RPL4/RPL27/UBA52/RPL10/RPS29/RPS6/RPL13A/RPL14/RPL28/RPL32/RPL34/RPL5/RPL15/RPL39/RPL35A/RPL8/RPS5/RPL19/RPL30/RPSA/RPS4X/RPS3/RPL6/RPS8/RPL26/RPL18A/RPL21/RPS15/RPS18/RPL22/RPL38/RPLP0/RPL31/RPLP2/RPS25/RPL10A/RPS13/RPL35/RPL7A/RPL13/RPL27A/RPL41/RPL24/RPS17/RPL12/RPS20/RPL37A/RPS7/RPS10/RPL23/RPL11/RPS24/RPS23/RPS12/RPS3A/RPL9/RPL7/RP…	72
9	GO:0019080	viral gene expression	72/293	191/18670	1.35905688719284e-81	5.23387907890041e-79	4.55721180769809e-79	RPS27/RPL18/RPS14/RPS16/RPS11/RPS27A/RPLP1/RPS15A/RPL36/RPL3/RPL4/RPL27/UBA52/RPL10/RPS29/RPS6/RPL13A/RPL14/RPL28/RPL32/RPL34/RPL5/RPL15/RPL39/RPL35A/RPL8/RPS5/RPL19/RPL30/RPSA/RPS4X/RPS3/RPL6/RPS8/RPL26/RPL18A/RPL21/RPS15/RPS18/RPL22/RPL38/RPLP0/RPL31/RPLP2/RPS25/RPL10A/RPS13/RPL35/RPL7A/RPL13/RPL27A/RPL41/RPL24/RPS17/RPL12/RPS20/RPL37A/RPS7/RPS10/RPL23/RPL11/RPS24/RPS23/RPS12/RPS3A/RPL9/RPL7/RP…	72
10	GO:0000956	nuclear-transcribed mRNA catabolic process	73/293	207/18670	3.26929211842951e-80	1.13313664824767e-77	9.86637947740781e-78	RPS27/RPL18/RPS14/RPS16/RPS11/RPS27A/RPLP1/RPS15A/RPL36/RPL3/RPL4/RPL27/UBA52/RPL10/RPS29/RPS6/RPL13A/RPL14/RPL28/RPL32/RPL34/RPL5/RPL15/RPL39/RPL35A/RPL8/RPS5/RPL19/RPL30/RPSA/RPS4X/RPS3/RPL6/RPS8/RPL26/RPL18A/RPL21/RPS15/RPS18/RPL22/RPL38/RPLP0/RPL31/RPLP2/RPS25/RPL10A/RPS13/RPL35/RPL7A/RPL13/RPL27A/RPL41/RPL24/RPS17/RPL12/RPS20/RPL37A/RPS7/RPS10/RPL23/RPL11/RPS24/RPS23/RPS12/RPS3A/RPL9/RPL7/RP…	73
11	GO:0006612	protein targeting to membrane	72/293	202/18670	1.78069760714081e-79	5.61081627850005e-77	4.8854163059069e-77	RPS27/RPL18/RPS14/RPS16/RPS11/RPS27A/RPLP1/RPS15A/RPL36/RPL3/RPL4/RPL27/UBA52/RPL10/RPS29/RPS6/RPL13A/RPL14/RPL28/RPL32/RPL34/RPL5/RPL15/RPL39/RPL35A/RPL8/RPS5/RPL19/RPL30/RPSA/RPS4X/RPS3/RPL6/RPS8/RPL26/RPL18A/RPL21/RPS15/RPS18/RPL22/RPL38/RPLP0/RPL31/RPLP2/RPS25/RPL10A/RPS13/RPL35/RPL7A/RPL13/RPL27A/RPL41/RPL24/RPS17/RPL12/RPS20/RPL37A/RPS7/RPS10/RPL23/RPL11/RPS24/RPS23/RPS12/RPS3A/RPL9/RPL7/RP…	72
12	GO:0006402	mRNA catabolic process	79/293	364/18670	2.95668937216527e-68	8.53990446993734e-66	7.43581441227879e-66	RPS27/RPL18/VIM/RPS14/RPS16/RPS11/RPS27A/RPLP1/RPS15A/RPL36/RPL3/RPL4/RPL27/UBA52/RPL10/RPS29/RPS6/RPL13A/RPL14/RPL28/RPL32/RPL34/RPL5/RPL15/RPL39/RPL35A/RPL8/RPS5/RPL19/RPL30/RPSA/RPS4X/RPS3/RPL6/RPS8/RPL26/RPL18A/RPL21/RPS15/RPS18/RPL22/HSPA8/RPL38/RPLP0/RPL31/RPLP2/RPS25/RPL10A/RPS13/UBB/RPL35/RPL7A/RPL13/RPL27A/RPL41/RPL24/RPS17/RPL12/RPS20/RPL37A/RPS7/RPS10/RPL23/RPL11/YBX3/RPS24/RPS23/RPS12…	79
13	GO:0006401	RNA catabolic process	79/293	397/18670	4.33840391748292e-65	1.1566852290766e-62	1.00714202683591e-62	RPS27/RPL18/VIM/RPS14/RPS16/RPS11/RPS27A/RPLP1/RPS15A/RPL36/RPL3/RPL4/RPL27/UBA52/RPL10/RPS29/RPS6/RPL13A/RPL14/RPL28/RPL32/RPL34/RPL5/RPL15/RPL39/RPL35A/RPL8/RPS5/RPL19/RPL30/RPSA/RPS4X/RPS3/RPL6/RPS8/RPL26/RPL18A/RPL21/RPS15/RPS18/RPL22/HSPA8/RPL38/RPLP0/RPL31/RPLP2/RPS25/RPL10A/RPS13/UBB/RPL35/RPL7A/RPL13/RPL27A/RPL41/RPL24/RPS17/RPL12/RPS20/RPL37A/RPS7/RPS10/RPL23/RPL11/YBX3/RPS24/RPS23/RPS12…	79
14	GO:0090150	establishment of protein localization to membrane	74/293	332/18670	1.14190391065739e-64	2.82702782452751e-62	2.46153271568025e-62	RPS27/RPL18/RPS14/RPS16/RPS11/RACK1/RPS27A/RPLP1/RPS15A/RPL36/RPL3/RPL4/RPL27/UBA52/RPL10/RPS29/RPS6/RPL13A/RPL14/RPL28/RPL32/RPL34/RPL5/RPL15/RPL39/RPL35A/RPL8/RPS5/RPL19/RPL30/RPSA/RPS4X/RPS3/RPL6/RPS8/RPL26/RPL18A/RPL21/RPS15/RPS18/RPL22/RPL38/RPLP0/RPL31/RPLP2/RPS25/RPL10A/RPS13/HSP90AA1/RPL35/RPL7A/RPL13/RPL27A/RPL41/RPL24/RPS17/RPL12/RPS20/RPL37A/RPS7/RPS10/RPL23/RPL11/RPS24/RPS23/RPS12/RPS…	74
15	GO:0006605	protein targeting	77/293	435/18670	2.80612073025423e-59	6.48400963404078e-57	5.64571798851851e-57	RPS27/RPL18/RPS14/RPS16/RPS11/RPS27A/RPLP1/RPS15A/RPL36/RPL3/RPL4/RPL27/UBA52/RPL10/RPS29/RPS6/RPL13A/RPL14/RPL28/RPL32/RPL34/RPL5/RPL15/RPL39/RPL35A/RPL8/RPS5/UBL5/RPL19/RPL30/RPSA/RPS4X/RPS3/RPL6/RPS8/RPL26/RPL18A/RPL21/RPS15/RPS18/RPL22/HSPA8/RPL38/RPLP0/RPL31/RPLP2/CLU/RPS25/RPL10A/RPS13/HSP90AA1/UBB/RPL35/RPL7A/RPL13/RPL27A/RPL41/RPL24/RPS17/RPL12/RPS20/RPL37A/RPS7/RPS10/RPL23/RPL11/RPS24/RP…	77
16	GO:0002181	cytoplasmic translation	28/293	100/18670	1.50158163821057e-27	3.25280122377365e-25	2.83225957680902e-25	RPL18/RPLP1/RPL36/RPS29/RPL13A/RPL32/RPL15/RPL39/RPL35A/RPL8/RPL19/RPL30/RPSA/RPL6/RPL26/RPL18A/RPL38/RPLP0/RPL31/RPL10A/RPL41/RPL24/RPL11/YBX3/RPS23/RPL9/RPL29/RPL36A	28
17	GO:0042254	ribosome biogenesis	34/293	297/18670	9.82138269010261e-20	2.00240661199386e-17	1.74352347817487e-17	RPS27/RPS14/RPS16/RPL3/RPL27/RPL10/RPS6/RPL14/RPL5/RPL35A/RPS5/RPSA/RPL6/RPS8/RPL26/RPS15/RPL38/RPLP0/RPL10A/RPL35/RPL7A/RPL24/RPS17/RPL12/RPS7/RPS10/RPL11/RPS24/RPL7/RPS9/RPS2/NPM1/XPO1/EXOSC3	34
18	GO:0022613	ribonucleoprotein complex biogenesis	38/293	468/18670	8.20993138795275e-17	1.58086789948024e-14	1.37648381808541e-14	RPS27/RPS14/RPS16/RPL3/RPL27/RPL10/RPS6/RPL13A/RPL14/RPL5/RPL35A/HSP90AB1/RPS5/RPSA/RPL6/RPS8/RPL26/RPS15/RPL38/RPLP0/RPL10A/HSP90AA1/RPL35/RPL7A/RPL24/RPS17/RPL12/RPS7/RPS10/RPL11/RPS24/RPL7/RPS9/RPS2/NPM1/XPO1/PRPF19/EXOSC3	38
19	GO:0042273	ribosomal large subunit biogenesis	17/293	71/18670	6.45905369739408e-16	1.17826737448252e-13	1.02593390307085e-13	RPL3/RPL10/RPL14/RPL5/RPL35A/RPL6/RPL26/RPL38/RPLP0/RPL10A/RPL35/RPL7A/RPL24/RPL12/RPL11/RPL7/NPM1	17
20	GO:0042255	ribosome assembly	16/293	63/18670	1.69800134994154e-15	2.94263633944869e-13	2.56219466856968e-13	RPS27/RPS14/RPL3/RPL10/RPL5/RPS5/RPSA/RPL6/RPS15/RPL38/RPLP0/RPL24/RPL12/RPS10/RPL11/NPM1	16
21	GO:0042274	ribosomal small subunit biogenesis	14/293	67/18670	1.87257838455084e-12	3.09064603850153e-10	2.69106878621918e-10	RPS27/RPS14/RPS16/RPS6/RPS5/RPSA/RPS8/RPS15/RPL38/RPS17/RPS7/RPS10/RPS24/NPM1	14
22	GO:0006364	rRNA processing	22/293	214/18670	3.33775027754259e-12	5.25847384634664e-10	4.57862681613139e-10	RPS27/RPS14/RPS16/RPL27/RPS6/RPL14/RPL5/RPL35A/RPS8/RPL26/RPS15/RPL10A/RPL35/RPL7A/RPS17/RPS7/RPL11/RPS24/RPL7/RPS9/RPS2/EXOSC3	22
23	GO:0016072	rRNA metabolic process	22/293	225/18670	9.11484411157988e-12	1.37356737785808e-09	1.19598435093362e-09	RPS27/RPS14/RPS16/RPL27/RPS6/RPL14/RPL5/RPL35A/RPS8/RPL26/RPS15/RPL10A/RPL35/RPL7A/RPS17/RPS7/RPL11/RPS24/RPL7/RPS9/RPS2/EXOSC3	22
24	GO:0000027	ribosomal large subunit assembly	9/293	30/18670	5.4745994631638e-10	7.90623405805238e-08	6.88406871091693e-08	RPL3/RPL10/RPL5/RPL6/RPL38/RPLP0/RPL24/RPL12/RPL11	9
25	GO:0030198	extracellular matrix organization	25/293	368/18670	8.96683717212469e-10	1.24316230554337e-07	1.08243882831501e-07	COL1A2/COL1A1/COL16A1/AEBP1/FN1/FBLN1/BGN/LUM/SERPINH1/A2M/SERPINB5/TIMP1/COL11A1/MMP9/CTSK/CST3/RGCC/TNC/COL14A1/SMOC2/IBSP/MMP13/ADAM12/SPP1/KLK4	25
26	GO:0043062	extracellular structure organization	25/293	369/18670	9.48435649288964e-10	1.2643376770906e-07	1.10087652085484e-07	COL1A2/COL1A1/COL16A1/AEBP1/FN1/FBLN1/BGN/LUM/SERPINH1/A2M/SERPINB5/TIMP1/COL11A1/MMP9/CTSK/CST3/RGCC/TNC/COL14A1/SMOC2/IBSP/MMP13/ADAM12/SPP1/KLK4	25
27	GO:0022618	ribonucleoprotein complex assembly	19/293	229/18670	3.96938869666581e-09	5.09551897134952e-07	4.43673972449937e-07	RPS27/RPS14/RPL3/RPL10/RPL13A/RPL5/HSP90AB1/RPS5/RPSA/RPL6/RPS15/RPL38/RPLP0/HSP90AA1/RPL24/RPL12/RPS10/RPL11/PRPF19	19
28	GO:0071826	ribonucleoprotein complex subunit organization	19/293	236/18670	6.52415727593481e-09	8.07597468513931e-07	7.03186425191921e-07	RPS27/RPS14/RPL3/RPL10/RPL13A/RPL5/HSP90AB1/RPS5/RPSA/RPL6/RPS15/RPL38/RPLP0/HSP90AA1/RPL24/RPL12/RPS10/RPL11/PRPF19	19
29	GO:0000028	ribosomal small subunit assembly	7/293	19/18670	9.35905031309124e-09	1.11856787535084e-06	9.73952713162707e-07	RPS27/RPS14/RPS5/RPSA/RPS15/RPL38/RPS10	7
30	GO:0034470	ncRNA processing	24/293	384/18670	1.01214505252714e-08	1.16936491735302e-06	1.01818240898081e-06	RPS27/RPS14/RPS16/RPL27/RPS6/RPL14/RPL5/RPL35A/RPS8/RPL26/RPS15/RPL10A/RPL35/RPL7A/RPS17/RPS7/RPL11/RPS24/RPL7/RPS9/RPS2/INTS10/THUMPD2/EXOSC3	24
31	GO:0046677	response to antibiotic	22/293	327/18670	1.13657658089225e-08	1.27076594495888e-06	1.10647370370733e-06	COL1A1/RACK1/LDHA/HNRNPA1/RPS4X/RPS3/CLU/RPL10A/HSP90AA1/RPL23/EGR1/CRYAB/TNC/GNAI1/OXCT1/STAT3/RELA/FOSL1/HBA1/HBB/RGS19/HBA2	22
32	GO:0070268	cornification	13/293	112/18670	2.27781669685267e-08	2.46716020977855e-06	2.14819094403836e-06	KRT5/CSTA/KRT16/KRT6A/KRT14/DSP/DSG3/KRT17/DSC2/KRT6C/KRT6B/KRT76/KRT3	13
33	GO:0034660	ncRNA metabolic process	25/293	475/18670	1.42405993346356e-07	1.49569446344991e-05	1.30232211459012e-05	RPS27/RPS14/RPS16/RPL27/RPS6/RPL14/RPL5/RPL35A/RPS8/RPL26/RPS15/RPL10A/RPL35/RPL7A/RPS17/RPS7/RPL11/RPS24/RPL7/RPS9/RPS2/INTS10/RELA/THUMPD2/EXOSC3	25
34	GO:0043588	skin development	23/293	419/18670	2.18748946327934e-07	2.22995249403711e-05	1.94165086415537e-05	COL1A2/COL1A1/KRT5/NME2/CTNNB1/IGFBP5/CSTA/KRT16/KRT6A/KRT14/DSP/CTSK/DSG3/KRT17/DSC2/PPHLN1/RELA/KRT6C/KRT6B/KRT76/GRHL2/EREG/KRT3	23
35	GO:0001503	ossification	22/293	398/18670	3.59514398369042e-07	3.56021972784886e-05	3.09993317330539e-05	COL1A2/COL1A1/RPS15/RPL38/CTNNB1/TCIRG1/IGFBP5/IFITM1/TGFB3/COL11A1/CTSK/IGF2/TNC/MDK/IBSP/MMP13/IGFBP3/IL6ST/IGSF10/ACP5/SPP1/PTGER4	22
36	GO:0002576	platelet degranulation	12/293	128/18670	8.36954216951793e-07	8.05800921098588e-05	7.01622146199062e-05	CD63/FN1/TMSB4X/CLU/LGALS3BP/TGFB3/A2M/RARRES2/TIMP1/IGF2/SELENOP/CFD	12
37	GO:0006417	regulation of translation	22/293	424/18670	1.04054518600525e-06	9.59542359271123e-05	8.3548696936566e-05	VIM/RPS14/RACK1/RPLP1/RPL10/RPL13A/CALR/RPL5/RPS4X/GAPDH/RPS3/RPL26/RPL22/RPL38/YBX3/IGFBP5/RPS9/NPM1/KRT17/MRPS27/CDK4/STAT3	22
38	GO:0009913	epidermal cell differentiation	20/293	358/18670	1.05200835696199e-06	9.59542359271123e-05	8.3548696936566e-05	KRT5/NME2/CTNNB1/CSTA/KRT16/KRT6A/KRT14/DSP/CTSK/DSG3/KRT17/DSC2/PPHLN1/SLITRK6/KRT6C/KRT6B/KRT76/GRHL2/EREG/KRT3	20
39	GO:0030216	keratinocyte differentiation	18/293	305/18670	1.69615690923055e-06	0.000150740508907515	0.000131251872031416	KRT5/NME2/CSTA/KRT16/KRT6A/KRT14/DSP/CTSK/DSG3/KRT17/DSC2/PPHLN1/KRT6C/KRT6B/KRT76/GRHL2/EREG/KRT3	18
40	GO:0034248	regulation of cellular amide metabolic process	23/293	476/18670	1.98487590327015e-06	0.000171989497018359	0.000149753663544093	VIM/RPS14/RACK1/RPLP1/RPL10/RPL13A/CALR/RPL5/RPS4X/GAPDH/RPS3/RPL26/RPL22/RPL38/CLU/YBX3/IGFBP5/RPS9/NPM1/KRT17/MRPS27/CDK4/STAT3	23
41	GO:0007565	female pregnancy	14/293	192/18670	2.16546071515849e-06	0.000183060654603399	0.000159393475490614	COL16A1/CALR/FBLN1/IGFBP5/TGFB3/RPL29/IGFBP7/TIMP1/MMP9/FOS/FOSB/SPP1/FOSL1/TAC3	14
42	GO:0008544	epidermis development	22/293	464/18670	4.51736841147735e-06	0.000372790450337631	0.000324593865556531	KRT5/NME2/CTNNB1/IGFBP5/CSTA/KRT16/KRT6A/KRT14/DSP/CTSK/DSG3/KRT17/DSC2/PPHLN1/RELA/SLITRK6/KRT6C/KRT6B/KRT76/GRHL2/EREG/KRT3	22
43	GO:0034250	positive regulation of cellular amide metabolic process	12/293	152/18670	5.13665574328011e-06	0.000414038344330439	0.000360508984479414	VIM/RACK1/RPL5/RPS4X/RPL26/CLU/YBX3/RPS9/NPM1/KRT17/MRPS27/CDK4	12
44	GO:0010001	glial cell differentiation	14/293	218/18670	9.45061523979359e-06	0.000744450736843741	0.000648203681638474	VIM/MXRA8/CLU/CTNNB1/NDRG1/MDK/PRPF19/STAT3/IL6ST/RELA/PLP1/S100B/TENM4/GPR157	14
45	GO:0044706	multi-multicellular organism process	14/293	222/18670	1.16180138242245e-05	0.000892394758715162	0.000777020613246384	COL16A1/CALR/FBLN1/IGFBP5/TGFB3/RPL29/IGFBP7/TIMP1/MMP9/FOS/FOSB/SPP1/FOSL1/TAC3	14
46	GO:1901654	response to ketone	13/293	193/18670	1.18436696194165e-05	0.000892394758715162	0.000777020613246384	CALR/SERPINF1/TGFB3/IGFBP7/FOS/TNC/GNAI1/CDK4/FOSB/RELA/SPP1/FOSL1/PTGER4	13
47	GO:0045104	intermediate filament cytoskeleton organization	7/293	50/18670	1.22328344260612e-05	0.000902106470653793	0.000785476736831301	VIM/KRT16/KRT14/DSP/KRT17/KRT6C/KRT3	7
48	GO:0031424	keratinization	14/293	224/18670	1.28581357395159e-05	0.000928464551524214	0.000808427086955969	KRT5/CSTA/KRT16/KRT6A/KRT14/DSP/DSG3/KRT17/DSC2/PPHLN1/KRT6C/KRT6B/KRT76/KRT3	14
49	GO:0032963	collagen metabolic process	10/293	115/18670	1.35733996783598e-05	0.000950792884260891	0.000827868678949182	COL1A2/COL1A1/VIM/SERPINH1/TGFB3/MMP9/CTSK/CST3/RGCC/MMP13	10
50	GO:0007566	embryo implantation	7/293	51/18670	1.3990316531248e-05	0.000950792884260891	0.000827868678949182	CALR/FBLN1/RPL29/IGFBP7/TIMP1/MMP9/SPP1	7
51	GO:0045103	intermediate filament-based process	7/293	51/18670	1.3990316531248e-05	0.000950792884260891	0.000827868678949182	VIM/KRT16/KRT14/DSP/KRT17/KRT6C/KRT3	7
52	GO:1901798	positive regulation of signal transduction by p53 class mediator	5/293	22/18670	1.94613910026582e-05	0.00129717656183103	0.0011294697976644	RPL26/UBB/RPS7/RPL23/RPL11	5
53	GO:0097305	response to alcohol	14/293	233/18670	2.00060981868789e-05	0.00130832332671174	0.00113917544194204	RPS4X/RPL10A/CTNNB1/IGFBP7/FOS/TNC/GNAI1/OXCT1/CDK4/STAT3/FOSB/FOSL1/PTGER4/RGS19	14
54	GO:0030199	collagen fibril organization	7/293	54/18670	2.05583379640751e-05	0.00131954072932378	0.00114894259148155	COL1A2/COL1A1/AEBP1/LUM/SERPINH1/COL11A1/COL14A1	7
55	GO:0048771	tissue remodeling	12/293	179/18670	2.68968380054384e-05	0.0016949898277609	0.00147585137916922	BGN/CTNNB1/TCIRG1/IGFBP5/TGFB3/TIMP1/CTSK/CST3/MDK/CA2/ACP5/SPP1	12
56	GO:0061448	connective tissue development	15/293	273/18670	2.89983982992284e-05	0.00179479372330581	0.00156275202864451	COL1A1/LUM/UBB/CTNNB1/SERPINH1/EGR1/TIMP1/COL11A1/CTSK/MDK/COL14A1/OXCT1/CDK4/MMP13/RELA	15
57	GO:0045727	positive regulation of translation	10/293	127/18670	3.22858534943431e-05	0.001963206459849	0.00170939135675497	VIM/RPL5/RPS4X/RPL26/YBX3/RPS9/NPM1/KRT17/MRPS27/CDK4	10
58	GO:1902947	regulation of tau-protein kinase activity	4/293	13/18670	3.80004515430874e-05	0.00227085456979898	0.00197726487430184	HSP90AB1/CLU/HSP90AA1/EGR1	4
59	GO:0042476	odontogenesis	10/293	132/18670	4.49780916381824e-05	0.00264227229860916	0.00230066349200123	COL1A2/COL1A1/CTNNB1/TCIRG1/TGFB3/TNC/CA2/KLK4/AMTN/SLC24A4	10
60	GO:0045861	negative regulation of proteolysis	17/293	358/18670	5.48243982015114e-05	0.00316702273610731	0.00275757104638128	RPL5/HSP90AB1/SERPINF1/GAPDH/SERPINH1/IFI16/RPS7/RPL23/RPL11/A2M/SERPINB5/CSTA/TIMP1/MMP9/CST3/CRYAB/A2ML1	17
61	GO:2001242	regulation of intrinsic apoptotic signaling pathway	11/293	165/18670	6.11256510205178e-05	0.00347313944978876	0.00302411115575193	RACK1/RPS3/RPL26/CLU/UBB/TPT1/RPS7/RPL11/YBX3/CXCL12/MMP9	11
62	GO:0000302	response to reactive oxygen species	13/293	232/18670	8.08032978259715e-05	0.00451716500427124	0.00393315882626588	COL1A1/RACK1/LDHA/RPS3/MMP9/FOS/CRYAB/RELA/FOSL1/HBA1/HBB/HBA2/APOD	13
63	GO:2000573	positive regulation of DNA biosynthetic process	7/293	67/18670	8.48478344182143e-05	0.00460855972440309	0.00401273748894939	HNRNPA1/HSP90AB1/HSP90AA1/CTNNB1/RGCC/SMOC2/GRHL2	7
64	GO:0046849	bone remodeling	8/293	90/18670	8.50974675019612e-05	0.00460855972440309	0.00401273748894939	CTNNB1/TCIRG1/TGFB3/CTSK/MDK/CA2/ACP5/SPP1	8
65	GO:0051444	negative regulation of ubiquitin-protein transferase activity	4/293	16/18670	9.31954799987964e-05	0.00489417475266406	0.00426142649372487	RPL5/RPS7/RPL23/RPL11	4
66	GO:0061684	chaperone-mediated autophagy	4/293	16/18670	9.31954799987964e-05	0.00489417475266406	0.00426142649372487	EEF1A1/HSPA8/CLU/HSP90AA1	4
67	GO:0052547	regulation of peptidase activity	19/293	452/18670	0.000103000761821952	0.00532836776828188	0.00463948443273427	RACK1/FN1/FBLN1/SERPINF1/GAPDH/RPS3/SERPINH1/IFI16/PCOLCE/A2M/SERPINB5/CSTA/TIMP1/MMP9/CST3/CRYAB/STAT3/MBP/A2ML1	19
68	GO:0042542	response to hydrogen peroxide	10/293	146/18670	0.000105242625580777	0.00536427853327904	0.00467075243870107	COL1A1/RACK1/LDHA/RPS3/CRYAB/RELA/FOSL1/HBA1/HBB/HBA2	10
69	GO:0042176	regulation of protein catabolic process	17/293	381/18670	0.000117163500438198	0.00588534336983761	0.00512445088873096	RACK1/RPL5/HSP90AB1/EEF1A1/CLU/HSP90AA1/UBB/RPS7/RPL23/RPL11/TIMP1/XPO1/CST3/RELA/PLEKHG5/NEDD4L/BBS7	17
70	GO:0015669	gas transport	4/293	19/18670	0.00019123713684842	0.00946897023309464	0.00824476498262288	CA2/HBA1/HBB/HBA2	4
71	GO:0042063	gliogenesis	14/293	290/18670	0.00020936519945411	0.0102205603001119	0.00889918497902052	VIM/MXRA8/CLU/CTNNB1/NDRG1/MDK/PRPF19/STAT3/IL6ST/RELA/PLP1/S100B/TENM4/GPR157	14
72	GO:0001649	osteoblast differentiation	12/293	225/18670	0.000239233754192291	0.0114117982596558	0.0099364125521405	COL1A1/RPS15/CTNNB1/TCIRG1/IGFBP5/IFITM1/IGF2/TNC/IBSP/IGFBP3/IL6ST/SPP1	12
73	GO:0042552	myelination	9/293	132/18670	0.000240352358036604	0.0114117982596558	0.0099364125521405	CLU/CTNNB1/NDRG1/PMP22/MBP/PLP1/MPZ/S100B/TENM4	9
74	GO:0006414	translational elongation	9/293	133/18670	0.000254315506412534	0.0118282973795964	0.0102990641684037	RACK1/RPLP1/EEF1G/EEF1A1/MRPL33/RPLP2/EEF1B2/MRPS27/MRPL23	9
75	GO:0031214	biomineral tissue development	10/293	163/18670	0.000259362550735524	0.0118282973795964	0.0102990641684037	COL1A2/COL1A1/TCIRG1/TGFB3/IBSP/HEY1/MMP13/SPP1/KLK4/AMTN	10
76	GO:0110148	biomineralization	10/293	163/18670	0.000259362550735524	0.0118282973795964	0.0102990641684037	COL1A2/COL1A1/TCIRG1/TGFB3/IBSP/HEY1/MMP13/SPP1/KLK4/AMTN	10
77	GO:0007272	ensheathment of neurons	9/293	134/18670	0.000268944679716383	0.0119507982038075	0.0104057273515097	CLU/CTNNB1/NDRG1/PMP22/MBP/PLP1/MPZ/S100B/TENM4	9
78	GO:0008366	axon ensheathment	9/293	134/18670	0.000268944679716383	0.0119507982038075	0.0104057273515097	CLU/CTNNB1/NDRG1/PMP22/MBP/PLP1/MPZ/S100B/TENM4	9
79	GO:0071897	DNA biosynthetic process	11/293	196/18670	0.000279843335427641	0.01219602422724	0.0106192490841853	RPS27A/UBA52/PPIA/HNRNPA1/HSP90AB1/HSP90AA1/UBB/CTNNB1/RGCC/SMOC2/GRHL2	11
80	GO:0022617	extracellular matrix disassembly	7/293	81/18670	0.000281500847714714	0.01219602422724	0.0106192490841853	A2M/TIMP1/MMP9/CTSK/CST3/MMP13/KLK4	7
81	GO:0000470	maturation of LSU-rRNA	4/293	21/18670	0.000288077634895	0.0123268775622972	0.0107331849154511	RPL10A/RPL35/RPL7A/RPL7	4
82	GO:1903320	regulation of protein modification by small protein conjugation or removal	12/293	231/18670	0.000304338761844452	0.0128638798604009	0.0112007603364319	RPL5/HSP90AB1/RPS3/HSP90AA1/UBB/CTNNB1/RPS7/RPL23/RPL11/EGR1/RPS2/RELA	12
83	GO:1902229	regulation of intrinsic apoptotic signaling pathway in response to DNA damage	5/293	39/18670	0.000342109085890253	0.0141808386216684	0.0123474547721697	RPS3/RPL26/CLU/TPT1/CXCL12	5
84	GO:0033622	integrin activation	4/293	22/18670	0.000347770133537742	0.0141808386216684	0.0123474547721697	COL16A1/FN1/CXCL12/PTGER4	4
85	GO:1904666	regulation of ubiquitin protein ligase activity	4/293	22/18670	0.000347770133537742	0.0141808386216684	0.0123474547721697	RPL5/RPS7/RPL23/RPL11	4
86	GO:2001244	positive regulation of intrinsic apoptotic signaling pathway	6/293	61/18670	0.000381939324894663	0.015393043024243	0.0134029381208445	RACK1/RPS3/RPL26/UBB/RPS7/RPL11	6
87	GO:0045109	intermediate filament organization	4/293	23/18670	0.000415816603363226	0.0162538016975314	0.0141524127514874	VIM/KRT14/DSP/KRT17	4
88	GO:0071157	negative regulation of cell cycle arrest	4/293	23/18670	0.000415816603363226	0.0162538016975314	0.0141524127514874	CALR/HSP90AB1/RPL23/CDK4	4
89	GO:0045453	bone resorption	6/293	62/18670	0.000417365363843131	0.0162538016975314	0.0141524127514874	CTNNB1/TCIRG1/CTSK/CA2/ACP5/SPP1	6
90	GO:1903321	negative regulation of protein modification by small protein conjugation or removal	7/293	88/18670	0.000468246902228309	0.018032708479148	0.015701331797527	RPL5/RPS3/CTNNB1/RPS7/RPL23/RPL11/RELA	7
91	GO:0051216	cartilage development	11/293	209/18670	0.00048292279410358	0.018393520927066	0.0160154962486404	COL1A1/LUM/CTNNB1/SERPINH1/TIMP1/COL11A1/CTSK/MDK/COL14A1/MMP13/RELA	11
92	GO:0009612	response to mechanical stimulus	11/293	210/18670	0.000502657914367436	0.0189370905564949	0.016488789936973	COL1A1/CXCL12/COL11A1/FOS/TNC/MDK/FOSB/RELA/SLITRK6/FOSL1/PTGER4	11
93	GO:0050821	protein stabilization	10/293	178/18670	0.000521920310839353	0.0194513526598838	0.0169365651519686	CALR/RPL5/HSP90AB1/GAPDH/CLU/HSP90AA1/RPS7/RPL23/RPL11/CRYAB	10
94	GO:0006959	humoral immune response	15/293	356/18670	0.00053482945431198	0.0195785092334529	0.0170472821612383	C1S/RPL39/HMGN2/C1R/RPL30/GAPDH/CLU/CXCL8/A2M/RARRES2/KRT6A/IGLC7/RGCC/CFD/IGHV5-10-1	15
95	GO:0042475	odontogenesis of dentin-containing tooth	7/293	90/18670	0.000536629652965385	0.0195785092334529	0.0170472821612383	CTNNB1/TCIRG1/TNC/CA2/KLK4/AMTN/SLC24A4	7
96	GO:0045687	positive regulation of glial cell differentiation	5/293	43/18670	0.000543457358261335	0.0196210750388936	0.0170843448041146	MDK/PRPF19/IL6ST/RELA/TENM4	5
97	GO:0097186	amelogenesis	4/293	25/18670	0.000579539012654687	0.0207080641016613	0.0180308014029407	TCIRG1/KLK4/AMTN/SLC24A4	4
98	GO:0010951	negative regulation of endopeptidase activity	12/293	250/18670	0.000618042861475782	0.0218585363048475	0.0190325336611285	SERPINF1/GAPDH/SERPINH1/IFI16/A2M/SERPINB5/CSTA/TIMP1/MMP9/CST3/CRYAB/A2ML1	12
99	GO:0010038	response to metal ion	15/293	362/18670	0.0006352482606692	0.0222401057725197	0.019364771540017	CALR/SERPINF1/NDRG1/TCIRG1/S100A13/KRT14/MMP9/FOS/SLC40A1/CDK4/CA2/FOSB/MT1G/CPNE3/NEDD4L	15
100	GO:0032570	response to progesterone	5/293	45/18670	0.000672381973064027	0.0233047591863992	0.0202917801765744	TGFB3/FOS/FOSB/RELA/FOSL1	5
101	GO:0019730	antimicrobial humoral response	8/293	122/18670	0.00068687825156639	0.0235714853458328	0.0205240223787477	RPL39/HMGN2/RPL30/GAPDH/CLU/CXCL8/RARRES2/KRT6A	8
102	GO:0051591	response to cAMP	7/293	97/18670	0.000840810559728122	0.0285710725491928	0.0248772329694585	COL1A1/LDHA/IGFBP5/FOS/FOSB/RELA/FOSL1	7
103	GO:0051054	positive regulation of DNA metabolic process	10/293	191/18670	0.000900263867912741	0.0302264593980494	0.0263186014803072	HNRNPA1/HSP90AB1/RPS3/HSP90AA1/CTNNB1/RGCC/SMOC2/UIMC1/EXOSC3/GRHL2	10
104	GO:2000059	negative regulation of ubiquitin-dependent protein catabolic process	5/293	48/18670	0.000906968198902808	0.0302264593980494	0.0263186014803072	RPL5/HSP90AB1/RPS7/RPL23/RPL11	5
105	GO:0010466	negative regulation of peptidase activity	12/293	262/18670	0.000930795774012188	0.0306427111695607	0.0266810377268292	SERPINF1/GAPDH/SERPINH1/IFI16/A2M/SERPINB5/CSTA/TIMP1/MMP9/CST3/CRYAB/A2ML1	12
106	GO:0042119	neutrophil activation	18/293	498/18670	0.000937140041538787	0.0306427111695607	0.0266810377268292	FTL/CD63/PPIA/HSP90AB1/EEF1A1/HSPA8/NME2/HSP90AA1/PRCP/TCIRG1/CXCL8/DSP/MMP9/CST3/CFD/HBB/CPNE3/ARMC8	18
107	GO:0000054	ribosomal subunit export from nucleus	3/293	13/18670	0.000973687632450786	0.0309614801291232	0.0269585943238668	RPS15/NPM1/XPO1	3
108	GO:0033750	ribosome localization	3/293	13/18670	0.000973687632450786	0.0309614801291232	0.0269585943238668	RPS15/NPM1/XPO1	3
109	GO:0043568	positive regulation of insulin-like growth factor receptor signaling pathway	3/293	13/18670	0.000973687632450786	0.0309614801291232	0.0269585943238668	IGFBP5/IGFBP4/IGFBP3	3
110	GO:0045685	regulation of glial cell differentiation	6/293	73/18670	0.00100107640893724	0.031258836336725	0.0272175065379144	CTNNB1/MDK/PRPF19/IL6ST/RELA/TENM4	6
111	GO:0061844	antimicrobial humoral immune response mediated by antimicrobial peptide	6/293	73/18670	0.00100107640893724	0.031258836336725	0.0272175065379144	RPL39/HMGN2/RPL30/GAPDH/CXCL8/KRT6A	6
112	GO:0010718	positive regulation of epithelial to mesenchymal transition	5/293	50/18670	0.00109401665193997	0.0338559081752136	0.0294788133563147	COL1A1/CTNNB1/TGFB3/RGCC/MDK	5
113	GO:0042177	negative regulation of protein catabolic process	8/293	132/18670	0.00114859391801202	0.0352303231843332	0.0306755357516577	RPL5/HSP90AB1/RPS7/RPL23/RPL11/TIMP1/CST3/RELA	8
114	GO:0052548	regulation of endopeptidase activity	16/293	425/18670	0.0011719683690065	0.0356319505875134	0.0310252383558784	RACK1/SERPINF1/GAPDH/RPS3/SERPINH1/IFI16/A2M/SERPINB5/CSTA/TIMP1/MMP9/CST3/CRYAB/STAT3/MBP/A2ML1	16
115	GO:0071428	rRNA-containing ribonucleoprotein complex export from nucleus	3/293	14/18670	0.00122490847257024	0.0369176762254647	0.0321447376737654	RPS15/NPM1/XPO1	3
116	GO:0051438	regulation of ubiquitin-protein transferase activity	5/293	52/18670	0.00130822132936027	0.0390887510996783	0.0340351229698356	RPL5/RPS7/RPL23/RPL11/RPS2	5
117	GO:1902253	regulation of intrinsic apoptotic signaling pathway by p53 class mediator	4/293	31/18670	0.00133882354559827	0.039661217171313	0.034533577195054	RPL26/UBB/RPS7/RPL11	4
118	GO:0032964	collagen biosynthetic process	5/293	53/18670	0.00142622743882472	0.0418924093471737	0.0364763074675333	COL1A1/VIM/SERPINH1/TGFB3/RGCC	5
119	GO:0038128	ERBB2 signaling pathway	4/293	32/18670	0.00151138703879918	0.0432975778303089	0.0376998073433643	HSP90AA1/PTPN12/CPNE3/EREG	4
120	GO:0015671	oxygen transport	3/293	15/18670	0.00151344347156464	0.0432975778303089	0.0376998073433643	HBA1/HBB/HBA2	3
121	GO:0035635	entry of bacterium into host cell	3/293	15/18670	0.00151344347156464	0.0432975778303089	0.0376998073433643	CTNNB1/CXCL8/KRT6A	3
122	GO:0043434	response to peptide hormone	16/293	436/18670	0.00152403476494451	0.0432975778303089	0.0376998073433643	COL1A1/NME2/TCIRG1/IGFBP5/EGR1/RARRES2/CXCL12/TIMP1/IGF2/GNAI1/CDK4/PIK3C2A/STAT3/CA2/RELA/EREG	16
123	GO:2000278	regulation of DNA biosynthetic process	7/293	108/18670	0.0015775597369836	0.0444538377917494	0.0387065790837141	HNRNPA1/HSP90AB1/HSP90AA1/CTNNB1/RGCC/SMOC2/GRHL2	7
124	GO:0048708	astrocyte differentiation	6/293	81/18670	0.00171968309874875	0.0480679162924448	0.0418534078447593	VIM/PRPF19/STAT3/IL6ST/PLP1/S100B	6
125	GO:0007568	aging	13/293	321/18670	0.00176355918264311	0.0488999690163281	0.0425778878032656	CALR/SERPINF1/IGFBP5/TGFB3/NPM1/KRT16/TIMP1/KRT14/FOS/CRYAB/STAT3/RELA/APOD	13
126	GO:0043312	neutrophil degranulation	17/293	485/18670	0.00178809601855856	0.0491868317486031	0.0428276632013985	FTL/CD63/PPIA/HSP90AB1/EEF1A1/HSPA8/NME2/HSP90AA1/PRCP/TCIRG1/DSP/MMP9/CST3/CFD/HBB/CPNE3/ARMC8	17
127	GO:0001654	eye development	14/293	362/18670	0.00183006603588294	0.0499449518139392	0.0434877689587766	VIM/PFDN5/SERPINF1/CTNNB1/RPL24/TCIRG1/CRYAB/CDK4/STAT3/SLITRK6/ARHGEF15/GRHL2/BBS7/CALB1	14
128	GO:0031647	regulation of protein stability	12/293	284/18670	0.00184563541861202	0.0499763465696036	0.0435151048121765	CALR/RPL5/HSP90AB1/GAPDH/HSPA8/CLU/HSP90AA1/RPS7/RPL23/RPL11/CRYAB/NEDD4L	12
