# Supplementary material for: BBS7–SHH Signaling Activity Regulates Primary Cilia for Periodontal Homeostasis
Source: Front Cell Dev Biol. 2021 Dec 7;9:796274. doi: 10.3389/fcell.2021.796274 (PMC8703258; doi:10.3389/fcell.2021.796274)
Supplement: Supplementary file 7 [file DataSheet5.csv]

	ClusterNum	Term	Count	pValue
1	1	Response to antibiotic	22	1.27076594495888e-06
2	1	Response to metal ion	15	0.0222401057725197
3	1	Female pregnancy	14	0.000183060654603399
4	1	Multi-multicellular organism process	14	0.000892394758715162
5	1	Response to alcohol	14	0.00130832332671174
6	1	Response to ketone	13	0.000892394758715162
7	1	Response to reactive oxygen species	13	0.00451716500427124
8	1	Aging	13	0.0488999690163281
9	1	Response to mechanical stimulus	11	0.0189370905564949
10	1	Response to hydrogen peroxide	10	0.00536427853327904
11	1	Embryo implantation	7	0.000950792884260891
12	1	Response to cAMP	7	0.0285710725491928
13	1	Response to progesterone	5	0.0233047591863992
14	2	Glial cell differentiation	14	0.000744450736843741
15	2	Gliogenesis	14	0.0102205603001119
16	2	Myelination	9	0.0114117982596558
17	2	Ensheathment of neurons	9	0.0119507982038075
18	2	Axon ensheathment	9	0.0119507982038075
19	2	Regulation of glial cell differentiation	6	0.031258836336725
20	2	Astrocyte differentiation	6	0.0480679162924448
21	2	Positive regulation of glial cell differentiation	5	0.0196210750388936
22	3	Ossification	22	3.56021972784886e-05
23	3	Tissue remodeling	12	0.0016949898277609
24	3	Osteoblast differentiation	12	0.0114117982596558
25	3	Odontogenesis	10	0.00264227229860916
26	3	Biomineral tissue development	10	0.0118282973795964
27	3	Biomineralization	10	0.0118282973795964
28	3	Bone remodeling	8	0.00460855972440309
29	3	Odontogenesis of dentin-containing tooth	7	0.0195785092334529
30	3	Bone resorption	6	0.0162538016975314
31	3	Positive regulation of epithelial to mesenchymal transition	5	0.0338559081752136
32	3	Amelogenesis	4	0.0207080641016613
33	4	Regulation of cellular amide metabolic process	23	0.000171989497018359
34	4	Regulation of translation	22	9.59542359271123e-05
35	4	Humoral immune response	15	0.0195785092334529
36	4	Positive regulation of cellular amide metabolic process	12	0.000414038344330439
37	4	Positive regulation of translation	10	0.001963206459849
38	4	Regulation of intrinsic apoptotic signaling pathway in response to DNA damage	5	0.0141808386216684
39	5	Extracellular matrix organization	25	1.24316230554337e-07
40	5	Extracellular structure organization	25	1.2643376770906e-07
41	5	Regulation of peptidase activity	19	0.00532836776828188
42	5	Regulation of endopeptidase activity	16	0.0356319505875134
43	5	Connective tissue development	15	0.00179479372330581
44	5	Negative regulation of endopeptidase activity	12	0.0218585363048475
45	5	Negative regulation of peptidase activity	12	0.0306427111695607
46	5	Cartilage development	11	0.018393520927066
47	5	Collagen metabolic process	10	0.000950792884260891
48	5	Collagen fibril organization	7	0.00131954072932378
49	5	Extracellular matrix disassembly	7	0.01219602422724
50	5	Collagen biosynthetic process	5	0.0418924093471737
51	6	Skin development	23	2.22995249403711e-05
52	6	Epidermis development	22	0.000372790450337631
53	6	Epidermal cell differentiation	20	9.59542359271123e-05
54	6	Keratinocyte differentiation	18	0.000150740508907515
55	6	Keratinization	14	0.000928464551524214
56	6	Cornification	13	2.46716020977855e-06
57	6	Intermediate filament cytoskeleton organization	7	0.000902106470653793
58	6	Intermediate filament-based process	7	0.000950792884260891
59	6	Maturation of LSU-rRNA	4	0.0123268775622972
60	6	Intermediate filament organization	4	0.0162538016975314
61	7	Eye development	14	0.0499449518139392
62	7	Platelet degranulation	12	8.05800921098588e-05
63	7	Translational elongation	9	0.0118282973795964
64	7	Gas transport	4	0.00946897023309464
65	7	Integrin activation	4	0.0141808386216684
66	7	Erbb2 signaling pathway	4	0.0432975778303089
67	7	Oxygen transport	3	0.0432975778303089
68	8	Response to peptide hormone	16	0.0432975778303089
69	8	Antimicrobial humoral response	8	0.0235714853458328
70	8	Antimicrobial humoral immune response mediated by antimicrobial peptide	6	0.031258836336725
71	8	Ribosomal subunit export from nucleus	3	0.0309614801291232
72	8	Ribosome localization	3	0.0309614801291232
73	8	Positive regulation of insulin-like growth factor receptor signaling pathway	3	0.0309614801291232
74	8	Rrna-containing ribonucleoprotein complex export from nucleus	3	0.0369176762254647
75	8	Entry of bacterium into host cell	3	0.0432975778303089
76	9	Negative regulation of proteolysis	17	0.00316702273610731
77	9	Regulation of protein catabolic process	17	0.00588534336983761
78	9	Regulation of protein modification by small protein conjugation or removal	12	0.0128638798604009
79	9	Regulation of protein stability	12	0.0499763465696036
80	9	Regulation of intrinsic apoptotic signaling pathway	11	0.00347313944978876
81	9	Protein stabilization	10	0.0194513526598838
82	9	Negative regulation of protein catabolic process	8	0.0352303231843332
83	9	Negative regulation of protein modification by small protein conjugation or removal	7	0.018032708479148
84	9	Positive regulation of intrinsic apoptotic signaling pathway	6	0.015393043024243
85	9	Positive regulation of signal transduction by p53 class mediator	5	0.00129717656183103
86	9	Negative regulation of ubiquitin-dependent protein catabolic process	5	0.0302264593980494
87	9	Regulation of ubiquitin-protein transferase activity	5	0.0390887510996783
88	9	Negative regulation of ubiquitin-protein transferase activity	4	0.00489417475266406
89	9	Regulation of ubiquitin protein ligase activity	4	0.0141808386216684
90	9	Negative regulation of cell cycle arrest	4	0.0162538016975314
91	9	Regulation of intrinsic apoptotic signaling pathway by p53 class mediator	4	0.039661217171313
92	10	Neutrophil activation	18	0.0306427111695607
93	10	Neutrophil degranulation	17	0.0491868317486031
94	10	Dna biosynthetic process	11	0.01219602422724
95	10	Positive regulation of DNA metabolic process	10	0.0302264593980494
96	10	Positive regulation of DNA biosynthetic process	7	0.00460855972440309
97	10	Regulation of DNA biosynthetic process	7	0.0444538377917494
98	10	Regulation of tau-protein kinase activity	4	0.00227085456979898
99	10	Chaperone-mediated autophagy	4	0.00489417475266406
100	11	Mrna catabolic process	79	8.53990446993734e-66
101	11	Rna catabolic process	79	1.1566852290766e-62
102	11	Protein targeting	77	6.48400963404078e-57
103	11	Translational initiation	74	6.56816458659231e-82
104	11	Establishment of protein localization to membrane	74	2.82702782452751e-62
105	11	Nuclear-transcribed mRNA catabolic process	73	1.13313664824767e-77
106	11	Srp-dependent cotranslational protein targeting to membrane	72	4.89426742770814e-104
107	11	Cotranslational protein targeting to membrane	72	1.96620995122146e-102
108	11	Protein targeting to ER	72	9.56464735086548e-99
109	11	Nuclear-transcribed mRNA catabolic process, nonsense-mediated decay	72	4.43460329814383e-98
110	11	Establishment of protein localization to endoplasmic reticulum	72	2.08765277120504e-97
111	11	Protein localization to endoplasmic reticulum	72	2.77553293355691e-89
112	11	Viral transcription	72	6.78887911829989e-82
113	11	Viral gene expression	72	5.23387907890041e-79
114	11	Protein targeting to membrane	72	5.61081627850005e-77
115	11	Ribonucleoprotein complex biogenesis	38	1.58086789948024e-14
116	11	Ribosome biogenesis	34	2.00240661199386e-17
117	11	Cytoplasmic translation	28	3.25280122377365e-25
118	11	Ncrna metabolic process	25	1.49569446344991e-05
119	11	Ncrna processing	24	1.16936491735302e-06
120	11	Rrna processing	22	5.25847384634664e-10
121	11	Rrna metabolic process	22	1.37356737785808e-09
122	11	Ribonucleoprotein complex assembly	19	5.09551897134952e-07
123	11	Ribonucleoprotein complex subunit organization	19	8.07597468513931e-07
124	11	Ribosomal large subunit biogenesis	17	1.17826737448252e-13
125	11	Ribosome assembly	16	2.94263633944869e-13
126	11	Ribosomal small subunit biogenesis	14	3.09064603850153e-10
127	11	Ribosomal large subunit assembly	9	7.90623405805238e-08
128	11	Ribosomal small subunit assembly	7	1.11856787535084e-06
