# Supplementary material for: BBS7–SHH Signaling Activity Regulates Primary Cilia for Periodontal Homeostasis
Source: Front Cell Dev Biol. 2021 Dec 7;9:796274. doi: 10.3389/fcell.2021.796274 (PMC8703258; doi:10.3389/fcell.2021.796274)
Supplement: Supplementary file 11 [file DataSheet1.csv]

	Symbol	Log2FC	pVal		Symbol	Log2FC	pVal		Symbol	Log2FC	pVal		Symbol	Log2FC	pVal		Symbol	Log2FC	pVal		Symbol	Log2FC	pVal
1	FAM217A	9.262344419	3.46E-05	96	CCDC137	0.841096142	0.008343367	191	PLXNA3	0.405311769	1.09E-09	286	AEBP1	-0.139023625	0.019162471	381	PMP22	-0.225416304	0.044845498	476	ACP5	-0.56715157	2.74E-45
2	BAALC	6.7542353	1.56E-07	97	PIM2	0.82905221	0.000500308	192	XBP1	0.401848739	5.51E-09	287	RPL13A	-0.139038613	1.09E-14	382	RPL11	-0.227561574	5.91E-16	477	FOSB	-0.570988789	0.046193992
3	AL669831.4	5.877776674	2.91E-16	98	IGHG1	0.823648383	0	193	SSBP2	0.400878681	0.017554613	288	RPL14	-0.140106125	0.006914458	383	YBX3	-0.228600831	0.018931289	478	ASPG	-0.586449857	0.015105147
4	DNAI1	4.96425211	6.30E-05	99	CLDN4	0.82063639	3.94E-06	194	SPINT1	0.400309845	0.000232748	289	FN1	-0.141942436	3.89E-06	384	C6orf48	-0.229007815	0.015127283	479	RELA	-0.588826274	2.43E-08
5	SYNGAP1	4.817443762	3.21E-207	100	IGKC	0.814034333	0	195	IGKV2-24	0.399223103	0.000493696	290	RPL28	-0.147224642	0.000325851	385	RPS24	-0.232472321	4.10E-35	480	MBP	-0.605191988	0.001014713
6	ADAMTS7P3	3.97530767	0.001209048	101	IGKV1-5	0.812306858	6.34E-120	196	JCHAIN	0.390625161	1.01E-05	291	RPL32	-0.147731406	2.41E-07	386	IGFBP5	-0.234074136	1.01E-12	481	SPP1	-0.612610594	6.55E-155
7	IGKV1D-42	3.738397331	0.004819873	102	IGKV1-16	0.801933504	2.21E-41	197	IGHG3	0.384058862	2.19E-06	292	BTF3	-0.149968206	0.013162171	387	RPS23	-0.23587614	2.12E-52	482	SLITRK6	-0.623783959	0.024871054
8	IGHV1-69	3.634243469	8.02E-55	103	ARMH4	0.797831544	0.000388895	198	SEC11C	0.373780299	0.040560814	293	TMSB4X	-0.150275873	2.44E-18	388	OLFML2B	-0.239001987	0.00581569	483	METTL22	-0.625044003	0.005086683
9	SP5	3.315068483	0.037682408	104	UBE2S	0.795746681	0.002146376	199	HSF4	0.372345395	0.046284717	294	PPIA	-0.150580276	1.88E-10	389	OST4	-0.240025007	0.000453856	484	ABCF1	-0.627975288	3.22E-06
10	AC107918.4	3.280211928	0.012920625	105	SSBP4	0.790130485	7.46E-12	200	METAP2	0.371103514	0.001226113	295	COX4I1	-0.150590888	0.041237915	390	RPS12	-0.241596527	2.01E-23	485	PLP1	-0.637697624	0.000198248
11	IMMP1L	2.918566797	1.97E-256	106	IGHV1-18	0.789383735	4.77E-69	201	IGHA1	0.364876476	5.69E-26	296	EEF1G	-0.152516984	2.66E-05	391	RPS3A	-0.241971794	7.66E-27	486	MPZ	-0.638386584	1.25E-09
12	EFL1	2.803753	2.08E-154	107	SAA1	0.787852891	2.88E-05	202	GPC3	0.358168473	0.032864345	297	CALR	-0.152890715	0.001465396	392	IFITM1	-0.246028074	8.13E-05	487	PTPN12	-0.684363858	3.54E-12
13	CKMT1B	2.793466737	7.44E-09	108	IGLV1-40	0.787200077	9.97E-100	203	PLEKHG4	0.355746615	0.010711296	298	RPL34	-0.152919539	1.28E-20	393	RPL9	-0.2463679	1.09E-29	488	IGHV5-10-1	-0.684838129	2.66E-05
14	AC244669.1	2.736436854	1.52E-32	109	TDRP	0.778251028	8.36E-08	204	WASH5P	0.343812447	0.00032504	299	RPL5	-0.153168309	2.07E-08	394	RPL7	-0.24879206	9.84E-19	489	ARHGEF15	-0.689487181	1.99E-05
15	MTFMT	2.715437382	5.80E-86	110	DUOX2	0.770838463	0.017642956	205	LYZ	0.342943929	0.003515891	300	RPL15	-0.153648422	2.14E-07	395	CXCL8	-0.251723806	0.009968524	490	LRIG3	-0.692524693	1.81E-07
16	IGHV3-20	2.609961118	5.61E-47	111	STRA6	0.749389347	0.001449039	206	GCLC	0.336579059	0.031835856	301	FBLN1	-0.154443252	0.014945467	396	TGFB3	-0.252148756	0.000932414	491	MT1G	-0.698321876	5.81E-06
17	LBP	2.549290888	5.22E-07	112	IGLV1-51	0.749259017	1.59E-36	207	CCNC	0.330346228	0.027182661	302	LDHA	-0.155467832	0.009920868	397	RPS9	-0.253990352	6.53E-25	492	S100B	-0.713176858	0.000185995
18	IGLV3-10	2.34791601	1.02E-196	113	IGLV3-21	0.748468723	7.04E-24	208	MMP28	0.328799255	0.03124641	303	RPL39	-0.155889825	4.24E-35	398	IGFBP4	-0.25580332	1.10E-06	493	MAP4K3	-0.721651242	2.67E-05
19	IGKV1-12	2.296109158	0	114	DNASE1L3	0.739291589	6.26E-24	209	IGLV2-8	0.3275723	1.35E-06	304	RPL35A	-0.156911445	4.40E-09	399	EGR1	-0.260617891	0.0338632	494	TMPRSS11B	-0.736321041	0.02859113
20	KHDRBS3	2.276737802	1.95E-36	115	IGKV3-11	0.737702605	3.85E-110	210	TNFAIP2	0.321143686	0.000191394	305	HMGN2	-0.157625096	0.015878546	400	TBCA	-0.262872766	0.005780259	495	FOSL1	-0.744298092	0.034789595
21	ZNF385B	2.207590822	8.69E-08	116	SLAMF7	0.736414434	0.040951525	211	ASPN	0.320951396	6.42E-50	306	RPL8	-0.157846396	7.52E-08	401	S100A13	-0.265487376	0.009428833	496	SMIM19	-0.753002932	9.84E-19
22	CD177	2.157751683	3.19E-11	117	IGHV3-48	0.731643244	2.26E-42	212	SPRR1B	0.317829584	4.14E-07	307	HNRNPA1	-0.158069679	2.01E-06	402	CPXM1	-0.272622866	0.009051126	497	HBA1	-0.759125904	3.77E-13
23	CDKL1	2.121933307	5.53E-23	118	GRAMD4	0.725720226	0.004642986	213	IGLV3-19	0.314518532	5.30E-12	308	HSP90AB1	-0.158827288	0.007532922	403	A2M	-0.275400214	1.50E-06	498	IGLV3-9	-0.779818508	0.017623631
24	IGHJ4	2.113464756	0	119	IGKV1-27	0.715301635	1.35E-29	214	SCPEP1	0.313310432	2.44E-05	309	C1R	-0.159015076	0.044365266	404	RPL29	-0.275905826	1.47E-09	499	CSNK1G3	-0.781207614	0.000145192
25	AC112484.4	2.065468746	4.96E-11	120	CD79A	0.708497288	0.010272369	215	CTSL	0.310354779	0.005496494	310	MORF4L1	-0.159076803	0.001553432	405	RPS2	-0.276107398	4.44E-21	500	FAH	-0.795062496	0.000840594
26	ZNF573	2.059893079	4.60E-18	121	ADIRF	0.708001762	1.08E-05	216	IGLV3-1	0.302176667	0.002083633	311	RPS5	-0.159506105	9.16E-05	406	PRSS35	-0.277205897	0.001480693	501	PTGER4	-0.805389976	0.044985819
27	IGFLR1	1.99192146	2.60E-19	122	IGHV4-39	0.700406391	2.79E-41	217	KRT19	0.302161947	8.75E-10	312	UBL5	-0.159942723	0.008915704	407	LDHB	-0.282376752	1.64E-06	502	AL513210.1	-0.812930039	0.018644591
28	IGHV2-70	1.87670704	1.18E-131	123	IGKV3D-20	0.698321945	2.56E-05	218	SPRR2D	0.300695476	1.00E-05	313	NACA	-0.16022797	5.19E-11	408	SERPINB5	-0.283288961	0.028856927	503	POGZ	-0.824266849	4.21E-39
29	S100A7	1.858332234	1.41E-143	124	DERL3	0.697075215	1.04E-05	219	IGHV3-15	0.299425334	0.000645207	314	BGN	-0.160613255	0.014305639	409	RPL36A	-0.284189342	5.82E-39	504	UIMC1	-0.840897552	8.57E-05
30	SEMA4D	1.840805275	2.55E-41	125	IGLV8-61	0.692837287	5.12E-21	220	CTSB	0.293558069	7.55E-15	315	RPL19	-0.16104267	4.25E-11	410	RPL37	-0.287097489	2.77E-12	505	PLEKHG5	-0.850927831	7.27E-14
31	IGKV1-39	1.73880174	9.50E-05	126	TMPRSS4	0.688602472	0.00632119	221	GLUL	0.290308473	4.31E-13	316	RPL30	-0.161539519	4.79E-15	411	RARRES2	-0.288093602	0.034436436	506	YAF2	-0.854135437	2.20E-06
32	NIPAL2	1.721287406	1.19E-29	127	LINC00674	0.678569367	2.26E-27	222	TNFSF10	0.286660324	0.001083102	317	SERPINF1	-0.162676573	1.94E-09	412	IGFBP7	-0.295902037	6.01E-07	507	HBB	-0.855087245	0
33	LPIN1	1.618510534	2.59E-32	128	NFATC2	0.676637253	0.000152809	223	CXCL1	0.282939473	7.51E-06	318	EEF1A1	-0.163976254	1.33E-49	413	CXCL12	-0.300794367	8.87E-05	508	THUMPD2	-0.86974299	0.000595699
34	IGHV3-11	1.611289997	2.40E-137	129	PDZK1IP1	0.674924542	1.12E-06	224	IL1RN	0.277786324	1.95E-10	319	RPSA	-0.164894936	5.11E-06	414	CSTA	-0.304499145	6.30E-05	509	RGS19	-0.894060031	2.83E-05
35	IGHV3-66	1.595596442	1.42E-46	130	MARK1	0.671622483	0.001715464	225	MNAT1	0.275633446	0.009207814	320	CADM1	-0.164969839	0.035419999	415	NPM1	-0.316595308	5.34E-13	510	AC127024.7	-0.931132147	2.13E-30
36	IGLV6-57	1.595433873	8.69E-94	131	IGHV3-43	0.66780288	5.56E-05	226	TIMP3	0.27192045	2.14E-25	321	LUM	-0.166029776	2.03E-35	416	KRT16	-0.323225089	4.56E-19	511	KRT6C	-0.945638965	1.59E-31
37	SNAP23	1.591691596	4.29E-33	132	SPRR2G	0.666867257	0.0078902	227	FRMD4A	0.270287326	3.78E-18	322	RPS4X	-0.166232798	6.04E-13	417	SLC9B2	-0.327745248	0.022262882	512	A2ML1	-0.950679157	0.000715529
38	IGLV1-36	1.582747929	4.62E-78	133	IGLC2	0.666253045	1.60E-290	228	TNFRSF21	0.267695681	0.007826758	323	GAPDH	-0.168907088	1.60E-05	418	TIMP1	-0.3305073	6.62E-13	513	TLN2	-0.960686347	5.34E-13
39	ARL14EP	1.555892155	5.03E-38	134	MDGA1	0.663559931	2.20E-09	229	S100A9	0.263898216	1.89E-74	324	RPS3	-0.172162494	5.83E-16	419	SBSN	-0.331144086	0.002803096	514	KLK4	-0.964325938	0.000103552
40	IGHV4-61	1.523324783	1.04E-110	135	IGLV2-14	0.6578393	6.74E-58	230	ODAPH	0.255827691	7.42E-05	325	NDUFB1	-0.174456334	0.002223385	420	RGS10	-0.337380362	0.019154867	515	CPNE3	-0.965586855	1.43E-22
41	IL6	1.523099528	0.017397673	136	IGHV4-59	0.654448781	1.14E-32	231	PDE4DIP	0.252306847	0.017577754	326	RPL6	-0.174528375	1.36E-10	421	KRT6A	-0.337620529	2.68E-49	516	ZNF28	-1.008225601	0.008015025
42	IGHV3-53	1.503483281	3.56E-30	137	IGHV3-7	0.649505734	2.50E-71	232	SERPINB1	0.249907833	0.033543344	327	RPS8	-0.175315646	2.11E-10	422	COL11A1	-0.340440891	3.22E-12	517	KRT6B	-1.035253096	1.16E-39
43	LCE3D	1.472750595	0.001204197	138	IGLV10-54	0.649372679	0.031941846	233	POSTN	0.24742195	7.86E-106	328	RPL26	-0.175846388	4.60E-18	423	KRT14	-0.340767504	7.44E-75	518	TMCC1	-1.043592796	1.43E-07
44	CCL18	1.462445321	3.94E-05	139	RHCG	0.644991538	2.49E-28	234	SPRR2A	0.245946937	3.99E-09	329	RPL18A	-0.177321437	1.13E-05	424	DSP	-0.342405296	0.029382107	519	HBA2	-1.047850584	1.04E-61
45	CLEC4E	1.450238455	0.002990633	140	IGHV3-23	0.639989404	3.08E-89	235	PITX2	0.235072884	0.015684083	330	RPL21	-0.178680546	2.33E-10	425	MMP9	-0.348344177	2.40E-18	520	KCNC4	-1.086901145	0.000267793
46	AC068213.1	1.44632546	0.000119876	141	HDAC11	0.63472745	0.023607035	236	TYMP	0.228767657	0.029462303	331	RPS15	-0.17879255	2.42E-09	426	KRT16P6	-0.349087107	0.000250735	521	GPR171	-1.09875889	0.033084899
47	IGLV4-60	1.436669174	1.75E-07	142	HIVEP2	0.631024225	0.028195058	237	SSR4	0.221913822	0.000184823	332	RPS18	-0.179149304	6.50E-31	427	XPO1	-0.354183226	0.007844645	522	CCDC91	-1.114518262	1.12E-21
48	IGKV1-9	1.358624449	1.92E-152	143	IGHV1-58	0.625847697	0.043144368	238	PTPRD	0.218027301	0.04045423	333	RPL22	-0.17919214	0.014598109	428	CTSK	-0.354428214	2.70E-67	523	APOD	-1.134847088	1.82E-33
49	IGKV3D-11	1.355020422	0.01765701	144	IGHV6-1	0.625495873	1.46E-06	239	HLA-B	0.211609269	3.49E-16	334	MORF4L2	-0.179997254	0.000465801	429	IGLC7	-0.354961807	0.01765701	524	DNM1	-1.143684493	1.54E-95
50	MLLT10	1.319258694	8.15E-27	145	IGLV5-45	0.622046774	3.29E-14	240	DKK3	0.190997285	0.000130003	335	MRPL33	-0.180701947	0.023230942	430	DMKN	-0.35507722	0.032365353	525	ARMC8	-1.164778305	2.61E-13
51	IGHV1-69D	1.308206743	2.98E-166	146	PRSS8	0.603819113	0.005780259	241	NUMA1	0.184817282	0.015105147	336	CYR61	-0.181506576	0.009711634	431	FOS	-0.360423278	5.46E-08	526	KRT76	-1.189593521	7.87E-08
52	DUSP16	1.29361547	4.44E-09	147	OSGIN1	0.603056551	2.78E-05	242	EMP1	0.167977489	0.000409387	337	TMSB10	-0.181629356	1.17E-15	432	DSG3	-0.366900548	0.009535471	527	SIK1	-1.219267148	0.043380391
53	G3BP1	1.266550976	1.65E-47	148	IGHV4-34	0.598802534	2.17E-09	243	AQP1	0.163229258	0.006485123	338	HSPA8	-0.181739011	7.81E-09	433	CST3	-0.370457082	2.84E-22	528	CHD2	-1.288315671	4.28E-43
54	PLAC8	1.264234484	0.005258219	149	TGM1	0.594842269	8.44E-07	244	LAMB3	0.14750446	0.011682161	339	COX8A	-0.181810949	0.027104225	434	RPL9P9	-0.373236754	4.28E-16	529	EPB41L1	-1.291439157	6.17E-20
55	IGLV1-44	1.256389435	5.83E-168	150	IGKV3-15	0.58050734	2.20E-19	245	FTH1	0.146047811	1.23E-07	340	RPL38	-0.18323462	1.51E-10	435	MTIF3	-0.374535667	0.016605578	530	AC012486.1	-1.33399704	1.12E-06
56	ANG	1.221740701	0.000137551	151	IGLL5	0.578031145	9.30E-25	246	CD9	0.144997664	4.81E-05	341	ATP5ME	-0.18491888	0.008954082	436	KRT17	-0.377273788	1.02E-08	531	RAD51D	-1.334385466	8.10E-07
57	IGHV5-51	1.20538694	3.21E-127	152	CCL20	0.566309248	0.007848845	247	SAT1	0.14043437	0.001569592	342	RPLP0	-0.185499838	7.90E-16	437	RGCC	-0.384036558	0.028300441	532	PMEL	-1.347660188	5.95E-05
58	IGHV2-5	1.205159749	5.79E-130	153	IGLV3-27	0.565052731	0.044424922	248	CD24	0.138209195	0.028542157	343	RPL31	-0.18593099	2.12E-15	438	INTS10	-0.385314231	0.01438537	533	RNF170	-1.353391943	1.23E-15
59	AC244230.1	1.203482299	3.26E-10	154	MMP12	0.561680427	7.07E-11	249	ODAM	0.125569932	0.004246655	344	RPLP2	-0.186708499	5.84E-07	439	PRSS23	-0.386288614	0.000121977	534	EXOSC3	-1.377601621	1.02E-14
60	AC087276.1	1.203368508	1.16E-07	155	IGKV2D-29	0.560957132	0.007342834	250	BGLAP	0.112763214	9.18E-06	345	CLU	-0.187104818	1.10E-06	440	IGF2	-0.387155015	0.033497501	535	GRHL2	-1.502980807	5.83E-06
61	IL36A	1.196022669	4.25E-07	156	PI3	0.55947994	8.45E-10	251	SVIL	0.106956453	4.17E-05	346	RPS25	-0.189361718	4.91E-11	441	CRYAB	-0.393763251	5.81E-06	536	ZNF592	-1.50829588	5.71E-15
62	OCIAD2	1.186117704	9.71E-14	157	IGHG2	0.550183033	3.82E-184	252	COL3A1	0.033748663	0.046026455	347	NME2	-0.19031635	0.001125393	442	TNC	-0.394540065	3.02E-21	537	NEDD4L	-1.515810449	3.43E-48
63	PRDM5	1.176152873	4.19E-25	158	SAMD4A	0.548662233	0.020225839	253	COL1A2	-0.03228549	0.003390315	348	RPL10A	-0.19080225	5.64E-12	443	SLC40A1	-0.397838949	3.89E-05	538	NUF2	-1.54063412	0.005431131
64	CXCL13	1.17333063	6.34E-49	159	IGKV3-20	0.546195474	1.19E-107	254	COL1A1	-0.055735954	9.53E-13	349	RPS13	-0.192235121	3.61E-10	444	DOCK6	-0.398278077	0.025327323	539	LZTS1	-1.552975331	7.61E-10
65	IGLV4-69	1.166596625	7.51E-29	160	CPM	0.542132649	0.013398566	255	ACTG1	-0.059541798	0.03047257	350	NAP1L1	-0.193041123	0.00303392	445	MDK	-0.399132943	1.10E-06	540	MCM3AP	-1.641866348	1.04E-79
66	IGKV1-6	1.139423856	2.98E-98	161	IGHV3-74	0.523948662	1.53E-09	256	ACTB	-0.060827946	0.017642956	351	HSP90AA1	-0.193627863	0.002096795	446	PPP1R3C	-0.401507045	0.041778343	541	TENM4	-1.654464399	1.66E-107
67	IGLV2-18	1.125626926	2.50E-29	162	CNFN	0.51694581	1.60E-07	257	RPS27	-0.065666972	1.46E-11	352	UBB	-0.19410292	0.000166808	447	COL14A1	-0.402331693	0.040094194	542	AC020907.2	-1.71789752	0.046193992
68	AC005943.2	1.125505463	4.26E-190	163	ECM1	0.511416859	6.99E-16	258	KRT5	-0.078476016	0.000117613	353	RPL35	-0.194932816	1.42E-12	448	DUT	-0.40780826	1.53E-06	543	KIAA1755	-1.725527368	1.81E-08
69	IGKV1-8	1.122500567	0.015210546	164	ANKRD18B	0.510889917	0.041080898	259	RPL18	-0.085494532	0.041954675	354	RPL7A	-0.195683668	4.91E-11	449	MRPS27	-0.417649686	0.003279593	544	AMTN	-1.829530493	2.55E-47
70	IGHV3-49	1.066312752	5.65E-26	165	TACSTD2	0.510373063	7.76E-21	260	FTL	-0.09394826	1.71E-05	355	RPL13	-0.196849132	5.26E-25	450	SMOC2	-0.422931657	0.018909491	545	EREG	-2.026899685	1.91E-07
71	IGHG4	1.038187941	2.00E-204	166	COX6B2	0.5093069	0.000167085	261	VIM	-0.096693089	0.015105147	356	CTNNB1	-0.196875654	0.000226348	451	DSC2	-0.432612809	0.017727101	546	CASKIN1	-2.107693618	1.60E-07
72	APOC1	1.034137384	2.12E-05	167	IGHV3-73	0.507776571	8.19E-05	262	PFDN5	-0.112628585	0.040315331	357	EEF1B2	-0.197894926	0.00191015	452	RNASE1	-0.440939929	1.09E-09	547	SVIL-AS1	-2.118908742	5.09E-139
73	IMMP2L	1.027674178	5.51E-08	168	ERO1A	0.506587031	0.000283042	263	CD63	-0.11376116	0.002966471	358	SERPINH1	-0.199905213	6.46E-06	453	RPL36A-HNRNPH2	-0.441013567	1.20E-05	548	TGFA	-2.222364797	9.74E-97
74	IGKV1-17	1.017282598	3.49E-64	169	FDCSP	0.504916785	0	264	MXRA8	-0.120708354	0.046320331	359	IFITM2	-0.201294965	0.010160349	454	SELENOP	-0.443461663	1.30E-41	549	PADI4	-2.266395389	0.002157939
75	IGHV3-21	1.014306277	4.12E-89	170	CXCR4	0.500552919	0.01643135	265	CALD1	-0.12306833	0.015105147	360	TPT1	-0.201492562	2.52E-19	455	SLC37A2	-0.446671356	0.021788504	550	SLC24A4	-2.552692622	0.000365635
76	FAM25C	1.014305122	7.87E-08	171	SPIDR	0.495313081	1.39E-13	266	RPS14	-0.124710625	8.19E-08	361	RPL27A	-0.2035721	6.00E-06	456	IBSP	-0.459627091	2.27E-17	551	ATP13A4	-2.576496372	5.46E-08
77	KDM6B	1.006278428	4.28E-11	172	TMPRSS11E	0.493450494	0.002750069	267	RPS16	-0.124996445	1.68E-06	362	ATP5F1A	-0.205356432	0.000645392	457	PRPF19	-0.460760809	0.000158721	552	BBS7	-2.647122938	2.37E-199
78	SPRR1A	1.005355631	2.00E-204	173	FXYD3	0.481335768	2.44E-06	268	RPS11	-0.125024969	5.46E-14	363	NDRG1	-0.206442844	0.002032024	458	GNAI1	-0.461836623	7.08E-06	553	KMT2B	-2.705039389	1.26E-117
79	IGKV4-1	1.003013267	4.59E-157	174	SLPI	0.474569232	4.77E-13	269	RACK1	-0.128240024	5.41E-06	364	RPL41	-0.207431784	2.06E-62	459	OXCT1	-0.46283682	0.024044176	554	ELOVL6	-2.70719601	2.18E-30
80	RAPGEF6	1.000802475	3.90E-28	175	IGLV7-46	0.462451839	8.86E-07	270	LAPTM4A	-0.129370061	0.005413791	365	RPL24	-0.207965293	8.11E-16	460	HEY1	-0.471311033	0.042032502	555	CLHC1	-2.798547888	1.24E-57
81	POU2AF1	0.983953713	0.00337707	176	IL36G	0.46121902	0.000100081	271	COL16A1	-0.12956458	0.026690407	366	RPS17	-0.208152808	3.77E-43	461	CDK4	-0.479555385	7.46E-08	556	KRT3	-2.850921473	9.57E-06
82	LCN2	0.979276731	2.22E-11	177	CLDN7	0.461139164	0.033662999	272	C1S	-0.129629366	0.003582743	367	RPL12	-0.211028771	2.64E-14	462	CFD	-0.484902116	0.002146376	557	ARL11	-2.904722067	1.16E-05
83	CYP24A1	0.970636202	0.007112246	178	COX7A1	0.458965779	0.000148733	273	RPS27A	-0.130109018	3.11E-06	368	LGALS3BP	-0.211279344	0.027725752	463	MRPL23	-0.486398484	0.000181307	558	AC092070.2	-3.013888396	3.89E-47
84	CHI3L1	0.953379176	0.031941846	179	LY6D	0.45591638	0.000597634	274	H3F3A	-0.130187834	0.025127306	369	RPS20	-0.21185787	2.34E-20	464	PPHLN1	-0.496082691	3.58E-05	559	GPR157	-3.111875069	8.46E-162
85	CLCA4	0.935812149	0.042056298	180	TNN	0.45534176	2.64E-27	275	RPLP1	-0.130455624	0.000316893	370	RPL37A	-0.212706221	1.19E-17	465	CKB	-0.497160585	5.34E-10	560	BOLA2P2	-3.150315655	0.004135843
86	PIK3CA	0.930976441	5.62E-06	181	ABCA2	0.454265767	0.001049539	276	RPS15A	-0.132089988	5.00E-11	371	IFI16	-0.213983652	0.038078028	466	PIK3C2A	-0.500995712	8.44E-07	561	AC061999.1	-3.196892957	2.53E-103
87	IGHV1-24	0.922935613	1.44E-69	182	IGLC1	0.453347639	3.03E-14	277	RPL36	-0.132257601	0.042579623	372	S100A2	-0.214291223	0.00075355	467	STAT3	-0.501112524	1.73E-08	562	AK2	-3.204219821	1.01E-52
88	RNF207	0.912211979	1.32E-05	183	CDC42SE2	0.446972268	0.0338632	278	RPL3	-0.132844427	3.39E-08	373	RPS7	-0.21502237	5.72E-11	468	CA2	-0.517307272	0.013329529	563	DEFB124	-3.387531909	7.08E-09
89	IGKV2-30	0.90622753	1.10E-19	184	IGLV1-47	0.437605834	8.55E-15	279	RPL4	-0.132937008	1.76E-13	374	RPS10	-0.215346154	1.95E-15	469	ITSN1	-0.521701938	0.049468904	564	ANKRD20A19P	-3.47595406	6.36E-05
90	MZB1	0.90437884	9.12E-08	185	IGLV2-11	0.432463732	2.80E-20	280	FAU	-0.134001956	0.025320738	375	TMBIM4	-0.215890222	0.001944626	470	MMP13	-0.534099252	5.44E-98	565	CALB1	-3.924437029	4.94E-06
91	SPRR2F	0.894416473	2.58E-24	186	SOD2	0.425069587	2.12E-16	281	RPL27	-0.134460442	1.87E-09	376	OLFML3	-0.218103425	0.039655812	471	IGFBP3	-0.543665189	2.10E-10	566	AC013470.2	-4.098513064	9.60E-06
92	IGLV2-23	0.860088399	1.37E-55	187	HLA-DQA1	0.421408767	0.000825948	282	UBA52	-0.136815189	0.000770187	377	PCOLCE	-0.218747503	1.45E-08	472	ADAM12	-0.547765737	0.048098046	567	AC139491.5	-4.413170744	0.007843372
93	IGLC3	0.853261997	5.91E-98	188	ST6GALNAC2	0.418206832	0.009968524	283	RPL10	-0.137052974	3.15E-14	378	PRCP	-0.22166845	0.013493816	473	IL6ST	-0.550204148	6.63E-11	568	C12orf42	-4.582551817	5.53E-08
94	UNKL	0.851919243	2.68E-09	189	S100A8	0.410248631	2.44E-141	284	RPS29	-0.138041827	4.38E-18	379	TCIRG1	-0.222501899	0.001548272	474	LGALS7B	-0.560105626	0.004330155	569	TAC3	-7.1481177	6.07E-18
95	PRSS22	0.848968768	4.75E-12	190	PGM3	0.409221893	0.000684904	285	RPS6	-0.138119034	6.46E-06	380	RPL23	-0.224955303	1.19E-22	475	IGSF10	-0.563886954	0.000365635	570	SLC1A6	-7.660832841	0.006803652
