# Supplementary material for: BBS7–SHH Signaling Activity Regulates Primary Cilia for Periodontal Homeostasis
Source: Front Cell Dev Biol. 2021 Dec 7;9:796274. doi: 10.3389/fcell.2021.796274 (PMC8703258; doi:10.3389/fcell.2021.796274)
Supplement: Supplementary file 12 [file DataSheet2.csv]

	ID	Description	GeneRatio	BgRatio	pvalue	p.adjust	qvalue	geneID	Count
1	GO:0006958	complement activation, classical pathway	60/226	137/18670	3.93668453723061e-80	1.00582289926242e-76	9.70496335388851e-77	IGHV1-69/IGHV3-20/IGKV1-12/IGHV2-70/IGKV1-39/IGHV3-11/IGHV3-66/IGLV6-57/IGHV4-61/IGHV3-53/IGKV3D-11/IGHV1-69D/IGLV1-44/IGHV5-51/IGHV2-5/IGHV3-49/IGHG4/IGKV1-17/IGHV3-21/IGKV4-1/IGHV1-24/IGKV2-30/IGLV2-23/IGLC3/IGHG1/IGKC/IGKV1-5/IGKV1-16/IGHV1-18/IGLV1-40/IGLV1-51/IGLV3-21/IGHV3-48/IGHV4-39/IGKV3D-20/IGHV3-43/IGLC2/IGLV2-14/IGHV4-59/IGHV3-7/IGHV3-23/IGHV1-58/IGHV6-1/IGHV4-34/IGKV3-15/IGLL5/IGLV3-…	60
2	GO:0002455	humoral immune response mediated by circulating immunoglobulin	60/226	150/18670	3.90798307243787e-77	4.99244837503937e-74	4.81710334507867e-74	IGHV1-69/IGHV3-20/IGKV1-12/IGHV2-70/IGKV1-39/IGHV3-11/IGHV3-66/IGLV6-57/IGHV4-61/IGHV3-53/IGKV3D-11/IGHV1-69D/IGLV1-44/IGHV5-51/IGHV2-5/IGHV3-49/IGHG4/IGKV1-17/IGHV3-21/IGKV4-1/IGHV1-24/IGKV2-30/IGLV2-23/IGLC3/IGHG1/IGKC/IGKV1-5/IGKV1-16/IGHV1-18/IGLV1-40/IGLV1-51/IGLV3-21/IGHV3-48/IGHV4-39/IGKV3D-20/IGHV3-43/IGLC2/IGLV2-14/IGHV4-59/IGHV3-7/IGHV3-23/IGHV1-58/IGHV6-1/IGHV4-34/IGKV3-15/IGLL5/IGLV3-…	60
3	GO:0006956	complement activation	60/226	175/18670	3.13053529775942e-72	2.66617256192511e-69	2.57253111135178e-69	IGHV1-69/IGHV3-20/IGKV1-12/IGHV2-70/IGKV1-39/IGHV3-11/IGHV3-66/IGLV6-57/IGHV4-61/IGHV3-53/IGKV3D-11/IGHV1-69D/IGLV1-44/IGHV5-51/IGHV2-5/IGHV3-49/IGHG4/IGKV1-17/IGHV3-21/IGKV4-1/IGHV1-24/IGKV2-30/IGLV2-23/IGLC3/IGHG1/IGKC/IGKV1-5/IGKV1-16/IGHV1-18/IGLV1-40/IGLV1-51/IGLV3-21/IGHV3-48/IGHV4-39/IGKV3D-20/IGHV3-43/IGLC2/IGLV2-14/IGHV4-59/IGHV3-7/IGHV3-23/IGHV1-58/IGHV6-1/IGHV4-34/IGKV3-15/IGLL5/IGLV3-…	60
4	GO:0006959	humoral immune response	73/226	356/18670	3.69161705748418e-70	2.35802039546802e-67	2.27520188121788e-67	IGHV1-69/IGHV3-20/IGKV1-12/IGHV2-70/S100A7/IGKV1-39/IGHV3-11/IGHV3-66/IGLV6-57/IGHV4-61/IL6/IGHV3-53/IGKV3D-11/IGHV1-69D/IGLV1-44/IGHV5-51/IGHV2-5/CXCL13/IGHV3-49/IGHG4/IGKV1-17/IGHV3-21/IGKV4-1/POU2AF1/LCN2/IGHV1-24/IGKV2-30/IGLV2-23/IGLC3/IGHG1/IGKC/IGKV1-5/IGKV1-16/IGHV1-18/IGLV1-40/IGLV1-51/IGLV3-21/IGHV3-48/IGHV4-39/IGKV3D-20/IGHV3-43/IGLC2/IGLV2-14/IGHV4-59/IGHV3-7/IGHV3-23/IGHV1-58/IGHV6-1…	73
5	GO:0016064	immunoglobulin mediated immune response	60/226	218/18670	1.42223612363657e-65	7.26762659178287e-63	7.01237263485652e-63	IGHV1-69/IGHV3-20/IGKV1-12/IGHV2-70/IGKV1-39/IGHV3-11/IGHV3-66/IGLV6-57/IGHV4-61/IGHV3-53/IGKV3D-11/IGHV1-69D/IGLV1-44/IGHV5-51/IGHV2-5/IGHV3-49/IGHG4/IGKV1-17/IGHV3-21/IGKV4-1/IGHV1-24/IGKV2-30/IGLV2-23/IGLC3/IGHG1/IGKC/IGKV1-5/IGKV1-16/IGHV1-18/IGLV1-40/IGLV1-51/IGLV3-21/IGHV3-48/IGHV4-39/IGKV3D-20/IGHV3-43/IGLC2/IGLV2-14/IGHV4-59/IGHV3-7/IGHV3-23/IGHV1-58/IGHV6-1/IGHV4-34/IGKV3-15/IGLL5/IGLV3-…	60
6	GO:0019724	B cell mediated immunity	60/226	221/18670	3.60008748194832e-65	1.53303725272966e-62	1.4791938390742e-62	IGHV1-69/IGHV3-20/IGKV1-12/IGHV2-70/IGKV1-39/IGHV3-11/IGHV3-66/IGLV6-57/IGHV4-61/IGHV3-53/IGKV3D-11/IGHV1-69D/IGLV1-44/IGHV5-51/IGHV2-5/IGHV3-49/IGHG4/IGKV1-17/IGHV3-21/IGKV4-1/IGHV1-24/IGKV2-30/IGLV2-23/IGLC3/IGHG1/IGKC/IGKV1-5/IGKV1-16/IGHV1-18/IGLV1-40/IGLV1-51/IGLV3-21/IGHV3-48/IGHV4-39/IGKV3D-20/IGHV3-43/IGLC2/IGLV2-14/IGHV4-59/IGHV3-7/IGHV3-23/IGHV1-58/IGHV6-1/IGHV4-34/IGKV3-15/IGLL5/IGLV3-…	60
7	GO:0002449	lymphocyte mediated immunity	63/226	352/18670	3.88288326975296e-56	1.41725239345983e-53	1.36747558161826e-53	IGHV1-69/IGHV3-20/IGKV1-12/IGHV2-70/IGKV1-39/IGHV3-11/IGHV3-66/IGLV6-57/IGHV4-61/IL6/IGHV3-53/IGKV3D-11/IGHV1-69D/IGLV1-44/IGHV5-51/IGHV2-5/IGHV3-49/IGHG4/IGKV1-17/IGHV3-21/IGKV4-1/IGHV1-24/IGKV2-30/IGLV2-23/IGLC3/IGHG1/IGKC/IGKV1-5/IGKV1-16/IGHV1-18/IGLV1-40/IGLV1-51/IGLV3-21/SLAMF7/IGHV3-48/IGHV4-39/IGKV3D-20/IGHV3-43/IGLC2/IGLV2-14/IGHV4-59/IGHV3-7/IGHV3-23/IGHV1-58/IGHV6-1/IGHV4-34/IGKV3-15/I…	63
8	GO:0002460	adaptive immune response based on somatic recombination of immune receptors built from immunoglobulin superfamily domains	63/226	361/18670	2.05933485734979e-55	6.5770007006609e-53	6.34600294199108e-53	IGHV1-69/IGHV3-20/IGKV1-12/IGHV2-70/IGKV1-39/IGHV3-11/IGHV3-66/IGLV6-57/IGHV4-61/IL6/IGHV3-53/IGKV3D-11/IGHV1-69D/IGLV1-44/IGHV5-51/IGHV2-5/CXCL13/IGHV3-49/IGHG4/IGKV1-17/IGHV3-21/IGKV4-1/IGHV1-24/IGKV2-30/IGLV2-23/IGLC3/IGHG1/IGKC/IGKV1-5/IGKV1-16/IGHV1-18/IGLV1-40/IGLV1-51/IGLV3-21/IGHV3-48/IGHV4-39/IGKV3D-20/IGHV3-43/IGLC2/IGLV2-14/IGHV4-59/IGHV3-7/IGHV3-23/IGHV1-58/IGHV6-1/IGHV4-34/IGKV3-15/I…	63
9	GO:0006909	phagocytosis	63/226	369/18670	8.71957594557288e-55	2.47539072677097e-52	2.38844992567622e-52	IGHV1-69/IGHV3-20/LBP/IGKV1-12/IGHV2-70/IGKV1-39/IGHV3-11/IGHV3-66/IGLV6-57/IGHV4-61/IGHV3-53/IGKV3D-11/IGHV1-69D/IGLV1-44/IGHV5-51/IGHV2-5/IGHV3-49/IGHG4/IGKV1-17/IGHV3-21/IGKV4-1/PIK3CA/IGHV1-24/IGKV2-30/IGLV2-23/IGLC3/IGHG1/IGKC/IGKV1-5/IGKV1-16/IGHV1-18/IGLV1-40/IGLV1-51/IGLV3-21/IGHV3-48/IGHV4-39/IGKV3D-20/IGHV3-43/IGLC2/IGLV2-14/IGHV4-59/IGHV3-7/IGHV3-23/IGHV1-58/IGHV6-1/IGHV4-34/IGKV3-15/I…	63
10	GO:0030449	regulation of complement activation	43/226	115/18670	2.13165173854693e-53	5.44637019198741e-51	5.25508249650202e-51	IGHV1-69/IGKV1-12/IGHV2-70/IGKV1-39/IGHV3-11/IGLV6-57/IGHV3-53/IGKV3D-11/IGLV1-44/IGHV2-5/IGHG4/IGKV1-17/IGKV4-1/IGKV2-30/IGLV2-23/IGLC3/IGHG1/IGKC/IGKV1-5/IGKV1-16/IGLV1-40/IGLV1-51/IGLV3-21/IGHV3-48/IGHV4-39/IGKV3D-20/IGLC2/IGLV2-14/IGHV4-59/IGHV3-7/IGHV3-23/IGHV4-34/IGKV3-15/IGLV3-27/IGHG2/IGKV3-20/IGLC1/IGLV1-47/IGLV2-11/IGHG3/IGLV2-8/IGLV3-19/IGLV3-1	43
11	GO:0038094	Fc-gamma receptor signaling pathway	45/226	142/18670	4.8026914410757e-52	1.11553423926804e-49	1.07635438803821e-49	IGHV1-69/IGKV1-12/IGHV2-70/IGKV1-39/IGHV3-11/IGLV6-57/IGHV3-53/CLEC4E/IGKV3D-11/IGLV1-44/IGHV2-5/IGHG4/IGKV1-17/IGKV4-1/PIK3CA/IGKV2-30/IGLV2-23/IGLC3/IGHG1/IGKC/IGKV1-5/IGKV1-16/IGLV1-40/IGLV1-51/IGLV3-21/IGHV3-48/IGHV4-39/IGKV3D-20/IGLC2/IGLV2-14/IGHV4-59/IGHV3-7/IGHV3-23/IGHV4-34/IGKV3-15/IGLV3-27/IGHG2/IGKV3-20/IGLC1/IGLV1-47/IGLV2-11/IGHG3/IGLV2-8/IGLV3-19/IGLV3-1	45
12	GO:0002920	regulation of humoral immune response	44/226	134/18670	1.1275447398278e-51	2.40073067521669e-49	2.3164120883129e-49	IGHV1-69/IGKV1-12/IGHV2-70/IGKV1-39/IGHV3-11/IGLV6-57/IGHV3-53/IGKV3D-11/IGLV1-44/IGHV2-5/CXCL13/IGHG4/IGKV1-17/IGKV4-1/IGKV2-30/IGLV2-23/IGLC3/IGHG1/IGKC/IGKV1-5/IGKV1-16/IGLV1-40/IGLV1-51/IGLV3-21/IGHV3-48/IGHV4-39/IGKV3D-20/IGLC2/IGLV2-14/IGHV4-59/IGHV3-7/IGHV3-23/IGHV4-34/IGKV3-15/IGLV3-27/IGHG2/IGKV3-20/IGLC1/IGLV1-47/IGLV2-11/IGHG3/IGLV2-8/IGLV3-19/IGLV3-1	44
13	GO:0002429	immune response-activating cell surface receptor signaling pathway	66/226	473/18670	1.42309754673804e-51	2.59715302279692e-49	2.50593568004548e-49	IGHV1-69/IGHV3-20/IGKV1-12/IGHV2-70/IGKV1-39/IGHV3-11/IGHV3-66/IGLV6-57/IGHV4-61/IGHV3-53/CLEC4E/IGKV3D-11/IGHV1-69D/IGLV1-44/IGHV5-51/IGHV2-5/IGHV3-49/IGHG4/IGKV1-17/IGHV3-21/IGKV4-1/PIK3CA/IGHV1-24/IGKV2-30/IGLV2-23/IGLC3/IGHG1/IGKC/IGKV1-5/IGKV1-16/IGHV1-18/IGLV1-40/IGLV1-51/IGLV3-21/IGHV3-48/CD79A/IGHV4-39/IGKV3D-20/NFATC2/IGHV3-43/IGLC2/IGLV2-14/IGHV4-59/IGHV3-7/IGHV3-23/IGHV1-58/IGHV6-1/IGH…	66
14	GO:0002757	immune response-activating signal transduction	66/226	473/18670	1.42309754673804e-51	2.59715302279692e-49	2.50593568004548e-49	IGHV1-69/IGHV3-20/IGKV1-12/IGHV2-70/IGKV1-39/IGHV3-11/IGHV3-66/IGLV6-57/IGHV4-61/IGHV3-53/CLEC4E/IGKV3D-11/IGHV1-69D/IGLV1-44/IGHV5-51/IGHV2-5/IGHV3-49/IGHG4/IGKV1-17/IGHV3-21/IGKV4-1/PIK3CA/IGHV1-24/IGKV2-30/IGLV2-23/IGLC3/IGHG1/IGKC/IGKV1-5/IGKV1-16/IGHV1-18/IGLV1-40/IGLV1-51/IGLV3-21/IGHV3-48/CD79A/IGHV4-39/IGKV3D-20/NFATC2/IGHV3-43/IGLC2/IGLV2-14/IGHV4-59/IGHV3-7/IGHV3-23/IGHV1-58/IGHV6-1/IGH…	66
15	GO:0002433	immune response-regulating cell surface receptor signaling pathway involved in phagocytosis	44/226	139/18670	7.45622112656159e-51	1.1906653111478e-48	1.14884670252679e-48	IGHV1-69/IGKV1-12/IGHV2-70/IGKV1-39/IGHV3-11/IGLV6-57/IGHV3-53/IGKV3D-11/IGLV1-44/IGHV2-5/IGHG4/IGKV1-17/IGKV4-1/PIK3CA/IGKV2-30/IGLV2-23/IGLC3/IGHG1/IGKC/IGKV1-5/IGKV1-16/IGLV1-40/IGLV1-51/IGLV3-21/IGHV3-48/IGHV4-39/IGKV3D-20/IGLC2/IGLV2-14/IGHV4-59/IGHV3-7/IGHV3-23/IGHV4-34/IGKV3-15/IGLV3-27/IGHG2/IGKV3-20/IGLC1/IGLV1-47/IGLV2-11/IGHG3/IGLV2-8/IGLV3-19/IGLV3-1	44
16	GO:0038096	Fc-gamma receptor signaling pathway involved in phagocytosis	44/226	139/18670	7.45622112656159e-51	1.1906653111478e-48	1.14884670252679e-48	IGHV1-69/IGKV1-12/IGHV2-70/IGKV1-39/IGHV3-11/IGLV6-57/IGHV3-53/IGKV3D-11/IGLV1-44/IGHV2-5/IGHG4/IGKV1-17/IGKV4-1/PIK3CA/IGKV2-30/IGLV2-23/IGLC3/IGHG1/IGKC/IGKV1-5/IGKV1-16/IGLV1-40/IGLV1-51/IGLV3-21/IGHV3-48/IGHV4-39/IGKV3D-20/IGLC2/IGLV2-14/IGHV4-59/IGHV3-7/IGHV3-23/IGHV4-34/IGKV3-15/IGLV3-27/IGHG2/IGKV3-20/IGLC1/IGLV1-47/IGLV2-11/IGHG3/IGLV2-8/IGLV3-19/IGLV3-1	44
17	GO:0002431	Fc receptor mediated stimulatory signaling pathway	44/226	145/18670	6.4544962912094e-50	9.70072824943531e-48	9.36001877028633e-48	IGHV1-69/IGKV1-12/IGHV2-70/IGKV1-39/IGHV3-11/IGLV6-57/IGHV3-53/IGKV3D-11/IGLV1-44/IGHV2-5/IGHG4/IGKV1-17/IGKV4-1/PIK3CA/IGKV2-30/IGLV2-23/IGLC3/IGHG1/IGKC/IGKV1-5/IGKV1-16/IGLV1-40/IGLV1-51/IGLV3-21/IGHV3-48/IGHV4-39/IGKV3D-20/IGLC2/IGLV2-14/IGHV4-59/IGHV3-7/IGHV3-23/IGHV4-34/IGKV3-15/IGLV3-27/IGHG2/IGKV3-20/IGLC1/IGLV1-47/IGLV2-11/IGHG3/IGLV2-8/IGLV3-19/IGLV3-1	44
18	GO:0006910	phagocytosis, recognition	36/226	84/18670	2.34268152905409e-47	3.32530628151845e-45	3.20851470236531e-45	IGHV1-69/IGHV3-20/IGHV2-70/IGHV3-11/IGHV3-66/IGHV4-61/IGHV3-53/IGHV1-69D/IGHV5-51/IGHV2-5/IGHV3-49/IGHG4/IGHV3-21/IGHV1-24/IGLC3/IGHG1/IGKC/IGHV1-18/IGHV3-48/IGHV4-39/IGHV3-43/IGLC2/IGHV4-59/IGHV3-7/IGHV3-23/IGHV1-58/IGHV6-1/IGHV4-34/IGLL5/IGHG2/IGHV3-74/IGHV3-73/IGLC1/IGHG3/IGHA1/IGHV3-15	36
19	GO:0050900	leukocyte migration	60/226	499/18670	8.58201936876579e-43	1.15405576248403e-40	1.11352295632407e-40	IGHV1-69/LBP/IGKV1-12/CD177/IGHV2-70/S100A7/IGKV1-39/IGHV3-11/IGLV6-57/IL6/IGHV3-53/CCL18/IGKV3D-11/IGLV1-44/IGHV2-5/IL36A/CXCL13/IGKV1-17/IGKV4-1/PIK3CA/IGKV2-30/IGLV2-23/IGLC3/IGKC/IGKV1-5/IGKV1-16/SAA1/IGLV1-40/IGLV1-51/IGLV3-21/IGHV3-48/IGHV4-39/IGKV3D-20/IGLC2/IGLV2-14/IGHV4-59/IGHV3-7/IGHV3-23/IGHV4-34/IGKV3-15/CCL20/IGLV3-27/IGKV3-20/ECM1/CXCR4/IL36G/IGLC1/IGLV1-47/IGLV2-11/S100A8/JCHAIN/I…	60
20	GO:0050853	B cell receptor signaling pathway	38/226	129/18670	1.55753682034167e-42	1.98975328798648e-40	1.91986907012641e-40	IGHV1-69/IGHV3-20/IGHV2-70/IGHV3-11/IGHV3-66/IGHV4-61/IGHV3-53/IGHV1-69D/IGHV5-51/IGHV2-5/IGHV3-49/IGHG4/IGHV3-21/IGHV1-24/IGLC3/IGHG1/IGKC/IGHV1-18/IGHV3-48/CD79A/IGHV4-39/NFATC2/IGHV3-43/IGLC2/IGHV4-59/IGHV3-7/IGHV3-23/IGHV1-58/IGHV6-1/IGHV4-34/IGLL5/IGHG2/IGHV3-74/IGHV3-73/IGLC1/IGHG3/IGHA1/IGHV3-15	38
21	GO:0002377	immunoglobulin production	43/226	193/18670	2.51144462299521e-42	3.05559095797751e-40	2.9482723343633e-40	IGLV3-10/IGKV1-12/IGKV1-39/IGLV6-57/IGLV1-36/IL6/IGLV4-60/IGKV1-9/IGKV3D-11/IGLV1-44/IGLV4-69/IGKV1-6/IGLV2-18/IGKV1-8/IGKV1-17/IGKV4-1/IGKV2-30/MZB1/IGLV2-23/IGKC/IGKV1-5/IGKV1-16/IGLV1-40/IGLV1-51/IGLV3-21/IGKV1-27/IGKV3D-20/IGLV8-61/IGLV2-14/IGLV10-54/IGLV5-45/IGKV3-15/IGLV3-27/IGKV2D-29/IGKV3-20/IGLV7-46/IGLV1-47/IGLV2-11/XBP1/IGKV2-24/IGLV2-8/IGLV3-19/IGLV3-1	43
22	GO:0050871	positive regulation of B cell activation	39/226	142/18670	2.65876062082774e-42	3.08778790282495e-40	2.97933845644908e-40	IGHV1-69/IGHV3-20/IGHV2-70/IGHV3-11/IGHV3-66/IGHV4-61/IL6/IGHV3-53/IGHV1-69D/IGHV5-51/IGHV2-5/IGHV3-49/IGHG4/IGHV3-21/IGHV1-24/IGLC3/IGHG1/IGKC/IGHV1-18/IGHV3-48/IGHV4-39/NFATC2/IGHV3-43/IGLC2/IGHV4-59/IGHV3-7/IGHV3-23/IGHV1-58/IGHV6-1/IGHV4-34/IGLL5/IGHG2/IGHV3-74/IGHV3-73/IGLC1/XBP1/IGHG3/IGHA1/IGHV3-15	39
23	GO:0038095	Fc-epsilon receptor signaling pathway	41/226	169/18670	5.2222515979792e-42	5.73359399494357e-40	5.53221841019996e-40	IGHV1-69/IGKV1-12/IGHV2-70/IGKV1-39/IGHV3-11/IGLV6-57/IGHV3-53/IGKV3D-11/IGLV1-44/IGHV2-5/IGKV1-17/IGKV4-1/PIK3CA/IGKV2-30/IGLV2-23/IGLC3/IGKC/IGKV1-5/IGKV1-16/IGLV1-40/IGLV1-51/IGLV3-21/IGHV3-48/IGHV4-39/IGKV3D-20/NFATC2/IGLC2/IGLV2-14/IGHV4-59/IGHV3-7/IGHV3-23/IGHV4-34/IGKV3-15/IGLV3-27/IGKV3-20/IGLC1/IGLV1-47/IGLV2-11/IGLV2-8/IGLV3-19/IGLV3-1	41
24	GO:0038093	Fc receptor signaling pathway	46/226	241/18670	5.38576343947733e-42	5.73359399494357e-40	5.53221841019996e-40	IGHV1-69/IGKV1-12/IGHV2-70/IGKV1-39/IGHV3-11/IGLV6-57/IGHV3-53/CLEC4E/IGKV3D-11/IGLV1-44/IGHV2-5/IGHG4/IGKV1-17/IGKV4-1/PIK3CA/IGKV2-30/IGLV2-23/IGLC3/IGHG1/IGKC/IGKV1-5/IGKV1-16/IGLV1-40/IGLV1-51/IGLV3-21/IGHV3-48/IGHV4-39/IGKV3D-20/NFATC2/IGLC2/IGLV2-14/IGHV4-59/IGHV3-7/IGHV3-23/IGHV4-34/IGKV3-15/IGLV3-27/IGHG2/IGKV3-20/IGLC1/IGLV1-47/IGLV2-11/IGHG3/IGLV2-8/IGLV3-19/IGLV3-1	46
25	GO:0006911	phagocytosis, engulfment	36/226	118/18670	6.15496988847324e-41	6.29037922601966e-39	6.06944820160183e-39	IGHV1-69/IGHV3-20/IGHV2-70/IGHV3-11/IGHV3-66/IGHV4-61/IGHV3-53/IGHV1-69D/IGHV5-51/IGHV2-5/IGHV3-49/IGHG4/IGHV3-21/IGHV1-24/IGLC3/IGHG1/IGKC/IGHV1-18/IGHV3-48/IGHV4-39/IGHV3-43/IGLC2/IGHV4-59/IGHV3-7/IGHV3-23/IGHV1-58/IGHV6-1/IGHV4-34/IGLL5/IGHG2/IGHV3-74/IGHV3-73/IGLC1/IGHG3/IGHA1/IGHV3-15	36
26	GO:0042742	defense response to bacterium	50/226	330/18670	1.70750713400024e-40	1.67795412591178e-38	1.61902093434355e-38	IGHV1-69/IGHV3-20/LBP/IGHV2-70/S100A7/IGHV3-11/IGHV3-66/IGHV4-61/IL6/IGHV3-53/CLEC4E/IGHV1-69D/PLAC8/IGHV5-51/IGHV2-5/CXCL13/IGHV3-49/IGHG4/IGHV3-21/LCN2/IGHV1-24/IGLC3/IGHG1/IGKC/IGHV1-18/IGHV3-48/IGHV4-39/IGHV3-43/IGLC2/IGHV4-59/IGHV3-7/IGHV3-23/IGHV1-58/IGHV6-1/IGHV4-34/IGLL5/CCL20/IGHG2/IGKV3-20/IGHV3-74/IGHV3-73/SLPI/IGLC1/S100A8/JCHAIN/IGHG3/IGHA1/LYZ/IGHV3-15/S100A9	50
27	GO:0050864	regulation of B cell activation	41/226	184/18670	2.35427143599348e-40	2.22783834035679e-38	2.14959208697728e-38	IGHV1-69/IGHV3-20/IGHV2-70/IGHV3-11/IGHV3-66/IGHV4-61/IL6/IGHV3-53/IGHV1-69D/IGHV5-51/IGHV2-5/IGHV3-49/IGHG4/IGHV3-21/IGHV1-24/MZB1/IGLC3/IGHG1/IGKC/IGHV1-18/IGHV3-48/IGHV4-39/NFATC2/IGHV3-43/IGLC2/IGHV4-59/IGHV3-7/IGHV3-23/IGHV1-58/IGHV6-1/IGHV4-34/IGLL5/IGHG2/IGHV3-74/IGHV3-73/IGLC1/XBP1/IGHG3/IGHA1/IGHV3-15/TNFRSF21	41
28	GO:0099024	plasma membrane invagination	36/226	127/18670	1.2718558911044e-39	1.16056850063276e-37	1.1198069537468e-37	IGHV1-69/IGHV3-20/IGHV2-70/IGHV3-11/IGHV3-66/IGHV4-61/IGHV3-53/IGHV1-69D/IGHV5-51/IGHV2-5/IGHV3-49/IGHG4/IGHV3-21/IGHV1-24/IGLC3/IGHG1/IGKC/IGHV1-18/IGHV3-48/IGHV4-39/IGHV3-43/IGLC2/IGHV4-59/IGHV3-7/IGHV3-23/IGHV1-58/IGHV6-1/IGHV4-34/IGLL5/IGHG2/IGHV3-74/IGHV3-73/IGLC1/IGHG3/IGHA1/IGHV3-15	36
29	GO:0010324	membrane invagination	36/226	135/18670	1.51880348131166e-38	1.33811823956941e-36	1.29112078157238e-36	IGHV1-69/IGHV3-20/IGHV2-70/IGHV3-11/IGHV3-66/IGHV4-61/IGHV3-53/IGHV1-69D/IGHV5-51/IGHV2-5/IGHV3-49/IGHG4/IGHV3-21/IGHV1-24/IGLC3/IGHG1/IGKC/IGHV1-18/IGHV3-48/IGHV4-39/IGHV3-43/IGLC2/IGHV4-59/IGHV3-7/IGHV3-23/IGHV1-58/IGHV6-1/IGHV4-34/IGLL5/IGHG2/IGHV3-74/IGHV3-73/IGLC1/IGHG3/IGHA1/IGHV3-15	36
30	GO:0008037	cell recognition	40/226	215/18670	4.99887396691801e-36	4.25737432849184e-34	4.10784660720069e-34	IGHV1-69/IGHV3-20/IGHV2-70/IGHV3-11/IGHV3-66/IGHV4-61/IGHV3-53/IGHV1-69D/IGHV5-51/IGHV2-5/IGHV3-49/IGHG4/IGHV3-21/IGHV1-24/IGLC3/IGHG1/IGKC/IGHV1-18/IGHV3-48/IGHV4-39/IGHV3-43/IGLC2/IGHV4-59/IGHV3-7/IGHV3-23/IGHV1-58/IGHV6-1/IGHV4-34/IGLL5/IGHG2/IGHV3-74/IGHV3-73/CXCR4/TNN/IGLC1/IGHG3/IGHA1/IGHV3-15/TNFRSF21/CD9	40
31	GO:0002440	production of molecular mediator of immune response	43/226	286/18670	1.278720199353e-34	1.053912938499e-32	1.01689735378089e-32	IGLV3-10/IGKV1-12/IGKV1-39/IGLV6-57/IGLV1-36/IL6/IGLV4-60/IGKV1-9/IGKV3D-11/IGLV1-44/IGLV4-69/IGKV1-6/IGLV2-18/IGKV1-8/IGKV1-17/IGKV4-1/IGKV2-30/MZB1/IGLV2-23/IGKC/IGKV1-5/IGKV1-16/IGLV1-40/IGLV1-51/IGLV3-21/IGKV1-27/IGKV3D-20/IGLV8-61/IGLV2-14/IGLV10-54/IGLV5-45/IGKV3-15/IGLV3-27/IGKV2D-29/IGKV3-20/IGLV7-46/IGLV1-47/IGLV2-11/XBP1/IGKV2-24/IGLV2-8/IGLV3-19/IGLV3-1	43
32	GO:0002697	regulation of immune effector process	51/226	462/18670	2.48894224337341e-34	1.98726482244346e-32	1.91746800459886e-32	IGHV1-69/LBP/IGKV1-12/CD177/IGHV2-70/IGKV1-39/IGHV3-11/IGLV6-57/IL6/IGHV3-53/IGKV3D-11/IGLV1-44/IGHV2-5/IGHG4/IGKV1-17/IGKV4-1/IGKV2-30/MZB1/IGLV2-23/IGLC3/IGHG1/IGKC/IGKV1-5/IGKV1-16/IGLV1-40/IGLV1-51/IGLV3-21/DNASE1L3/IGHV3-48/IGHV4-39/IGKV3D-20/IGLC2/IGLV2-14/IGHV4-59/IGHV3-7/IGHV3-23/IGHV4-34/IGKV3-15/IGLV3-27/MMP12/IGHG2/IGKV3-20/IGLC1/IGLV1-47/IGLV2-11/XBP1/IGHG3/IGLV2-8/IGLV3-19/IGLV3-1/HL…	51
33	GO:0006898	receptor-mediated endocytosis	44/226	314/18670	4.56161293849962e-34	3.53179425995955e-32	3.40775039935123e-32	IGHV1-69/IGKV1-12/IGHV2-70/IGKV1-39/IGHV3-11/IGLV6-57/IGHV3-53/IGKV3D-11/IGLV1-44/IGHV2-5/APOC1/IGKV1-17/IGKV4-1/IGKV2-30/IGLV2-23/IGLC3/IGKC/IGKV1-5/IGKV1-16/SAA1/IGLV1-40/IGLV1-51/IGLV3-21/IGHV3-48/IGHV4-39/IGKV3D-20/IGLC2/IGLV2-14/IGHV4-59/IGHV3-7/IGHV3-23/IGHV4-34/IGKV3-15/IGLV3-27/IGKV3-20/IGLC1/IGLV1-47/IGLV2-11/JCHAIN/IGHA1/IGLV2-8/IGLV3-19/IGLV3-1/CD9	44
34	GO:0042113	B cell activation	42/226	310/18670	6.73376481666481e-32	5.06022620781723e-30	4.88250068130928e-30	IGHV1-69/IGHV3-20/IGHV2-70/IGHV3-11/IGHV3-66/IGHV4-61/IL6/IGHV3-53/IGHV1-69D/IGHV5-51/IGHV2-5/IGHV3-49/IGHG4/IGHV3-21/IGHV1-24/MZB1/IGLC3/IGHG1/IGKC/IGHV1-18/IGHV3-48/CD79A/IGHV4-39/NFATC2/IGHV3-43/IGLC2/IGHV4-59/IGHV3-7/IGHV3-23/IGHV1-58/IGHV6-1/IGHV4-34/IGLL5/IGHG2/IGHV3-74/IGHV3-73/IGLC1/XBP1/IGHG3/IGHA1/IGHV3-15/TNFRSF21	42
35	GO:0050851	antigen receptor-mediated signaling pathway	41/226	316/18670	2.26244962479425e-30	1.6515882260998e-28	1.59358105902801e-28	IGHV1-69/IGHV3-20/IGHV2-70/IGHV3-11/IGHV3-66/IGHV4-61/IGHV3-53/IGHV1-69D/IGHV5-51/IGHV2-5/IGHV3-49/IGHG4/IGHV3-21/PIK3CA/IGHV1-24/IGLC3/IGHG1/IGKC/IGHV1-18/IGHV3-48/CD79A/IGHV4-39/NFATC2/IGHV3-43/IGLC2/IGHV4-59/IGHV3-7/IGHV3-23/IGHV1-58/IGHV6-1/IGHV4-34/IGLL5/IGHG2/IGHV3-74/IGHV3-73/IGLC1/HLA-DQA1/IGHG3/IGHA1/IGHV3-15/TNFRSF21	41
36	GO:0051251	positive regulation of lymphocyte activation	41/226	334/18670	2.13869874107826e-29	1.51788202318193e-27	1.46457089228225e-27	IGHV1-69/IGHV3-20/IGHV2-70/IGHV3-11/IGHV3-66/IGHV4-61/IL6/IGHV3-53/IGHV1-69D/IGHV5-51/IGHV2-5/IGHV3-49/IGHG4/IGHV3-21/PIK3CA/IGHV1-24/IGLC3/IGHG1/IGKC/IGHV1-18/IGHV3-48/IGHV4-39/NFATC2/IGHV3-43/IGLC2/IGHV4-59/IGHV3-7/IGHV3-23/IGHV1-58/IGHV6-1/IGHV4-34/IGLL5/IGHG2/IGHV3-74/IGHV3-73/IGLC1/XBP1/IGHG3/IGHA1/IGHV3-15/CD24	41
37	GO:0002696	positive regulation of leukocyte activation	43/226	380/18670	2.43386160397771e-29	1.68068010761164e-27	1.6216511739732e-27	IGHV1-69/IGHV3-20/LBP/CD177/IGHV2-70/IGHV3-11/IGHV3-66/IGHV4-61/IL6/IGHV3-53/IGHV1-69D/IGHV5-51/IGHV2-5/IGHV3-49/IGHG4/IGHV3-21/PIK3CA/IGHV1-24/IGLC3/IGHG1/IGKC/IGHV1-18/IGHV3-48/IGHV4-39/NFATC2/IGHV3-43/IGLC2/IGHV4-59/IGHV3-7/IGHV3-23/IGHV1-58/IGHV6-1/IGHV4-34/IGLL5/IGHG2/IGHV3-74/IGHV3-73/IGLC1/XBP1/IGHG3/IGHA1/IGHV3-15/CD24	43
38	GO:0050867	positive regulation of cell activation	43/226	394/18670	1.10131781427736e-28	7.40491319862805e-27	7.14483745439773e-27	IGHV1-69/IGHV3-20/LBP/CD177/IGHV2-70/IGHV3-11/IGHV3-66/IGHV4-61/IL6/IGHV3-53/IGHV1-69D/IGHV5-51/IGHV2-5/IGHV3-49/IGHG4/IGHV3-21/PIK3CA/IGHV1-24/IGLC3/IGHG1/IGKC/IGHV1-18/IGHV3-48/IGHV4-39/NFATC2/IGHV3-43/IGLC2/IGHV4-59/IGHV3-7/IGHV3-23/IGHV1-58/IGHV6-1/IGHV4-34/IGLL5/IGHG2/IGHV3-74/IGHV3-73/IGLC1/XBP1/IGHG3/IGHA1/IGHV3-15/CD24	43
39	GO:0051249	regulation of lymphocyte activation	43/226	485/18670	5.4179962895512e-25	3.54948218456495e-23	3.42481708775409e-23	IGHV1-69/IGHV3-20/IGHV2-70/IGHV3-11/IGHV3-66/IGHV4-61/IL6/IGHV3-53/IGHV1-69D/IGHV5-51/IGHV2-5/IGHV3-49/IGHG4/IGHV3-21/PIK3CA/IGHV1-24/MZB1/IGLC3/IGHG1/IGKC/IGHV1-18/IGHV3-48/IGHV4-39/NFATC2/IGHV3-43/IGLC2/IGHV4-59/IGHV3-7/IGHV3-23/IGHV1-58/IGHV6-1/IGHV4-34/IGLL5/IGHG2/IGHV3-74/IGHV3-73/IGLC1/XBP1/IGHG3/IGHA1/IGHV3-15/TNFRSF21/CD24	43
40	GO:0097529	myeloid leukocyte migration	16/226	210/18670	5.97286464467845e-09	3.81516729178836e-07	3.68117078890445e-07	LBP/CD177/S100A7/IL6/CCL18/IL36A/CXCL13/SAA1/CCL20/IL36G/S100A8/MMP28/CXCL1/IL1RN/S100A9/CD9	16
41	GO:0097530	granulocyte migration	13/226	141/18670	1.71145093854822e-08	1.06652613365627e-06	1.02906754764568e-06	LBP/CD177/S100A7/CCL18/IL36A/CXCL13/SAA1/CCL20/IL36G/S100A8/CXCL1/IL1RN/S100A9	13
42	GO:1990266	neutrophil migration	12/226	118/18670	2.03971306532756e-08	1.24082544807426e-06	1.19724511253061e-06	LBP/CD177/CCL18/IL36A/CXCL13/SAA1/CCL20/IL36G/S100A8/CXCL1/IL1RN/S100A9	12
43	GO:0019730	antimicrobial humoral response	12/226	122/18670	2.97416118712391e-08	1.76720507746548e-06	1.7051372093621e-06	S100A7/CXCL13/LCN2/PI3/IGKV3-20/SLPI/S100A8/JCHAIN/IGHA1/LYZ/CXCL1/S100A9	12
44	GO:0071621	granulocyte chemotaxis	12/226	123/18670	3.26087471722733e-08	1.89353065966269e-06	1.82702597792976e-06	LBP/S100A7/CCL18/IL36A/CXCL13/SAA1/CCL20/IL36G/S100A8/CXCL1/IL1RN/S100A9	12
45	GO:0018149	peptide cross-linking	9/226	60/18670	4.11671917772515e-08	2.33738166646394e-06	2.255288026721e-06	LCE3D/SPRR1A/SPRR2F/TGM1/PI3/SPRR1B/SPRR2D/SPRR2A/COL3A1	9
46	GO:0030593	neutrophil chemotaxis	11/226	104/18670	5.32854439943289e-08	2.95965890011979e-06	2.85570960720179e-06	LBP/CCL18/IL36A/CXCL13/SAA1/CCL20/IL36G/S100A8/CXCL1/IL1RN/S100A9	11
47	GO:0030595	leukocyte chemotaxis	15/226	224/18670	1.00398300680574e-07	5.45782251572059e-06	5.2661325911289e-06	LBP/S100A7/IL6/CCL18/IL36A/CXCL13/SAA1/CCL20/CXCR4/IL36G/S100A8/MMP28/CXCL1/IL1RN/S100A9	15
48	GO:0070268	cornification	11/226	112/18670	1.15189730522481e-07	6.13145336426954e-06	5.9161041421853e-06	LCE3D/SPRR1A/SPRR2F/SPRR2G/PRSS8/TGM1/PI3/SPRR1B/KRT19/SPRR2D/SPRR2A	11
49	GO:0051238	sequestering of metal ion	5/226	16/18670	9.74264595462958e-07	5.08009396205685e-05	4.90167063925725e-05	S100A7/LCN2/S100A8/S100A9/FTH1	5
50	GO:0060326	cell chemotaxis	15/226	304/18670	4.74623285811289e-06	0.000242532499049569	0.000234014260077903	LBP/S100A7/IL6/CCL18/IL36A/CXCL13/SAA1/CCL20/CXCR4/IL36G/S100A8/MMP28/CXCL1/IL1RN/S100A9	15
51	GO:0030216	keratinocyte differentiation	15/226	305/18670	4.93880982882011e-06	0.000247424688483047	0.000238734625781149	S100A7/LCE3D/SPRR1A/SPRR2F/SPRR2G/PRSS8/TGM1/PI3/CNFN/SPRR1B/CTSL/KRT19/SPRR2D/SPRR2A/NUMA1	15
52	GO:0009913	epidermal cell differentiation	16/226	358/18670	8.01309679872892e-06	0.000393720429245238	0.000379892159972128	S100A7/LCE3D/SPRR1A/SPRR2F/SPRR2G/PRSS8/TGM1/PI3/CNFN/SPRR1B/CTSL/KRT19/SPRR2D/SPRR2A/PITX2/NUMA1	16
53	GO:0043588	skin development	17/226	419/18670	1.47107703054687e-05	0.000709170153405141	0.000684262642609884	S100A7/LCE3D/SPRR1A/SPRR2F/CLDN4/SPRR2G/PRSS8/TGM1/PI3/CNFN/SPRR1B/CTSL/KRT19/SPRR2D/SPRR2A/NUMA1/COL3A1	17
54	GO:0008544	epidermis development	18/226	464/18670	1.50179520652047e-05	0.000710571620862928	0.000685614887655156	S100A7/LCE3D/SPRR1A/SPRR2F/SPRR2G/PRSS8/TGM1/PI3/CNFN/SPRR1B/CTSL/KRT19/SPRR2D/SPRR2A/PITX2/NUMA1/EMP1/LAMB3	18
55	GO:0031424	keratinization	12/226	224/18670	1.91755544774026e-05	0.000890791667086611	0.000859505236097164	LCE3D/SPRR1A/SPRR2F/SPRR2G/PRSS8/TGM1/PI3/CNFN/SPRR1B/KRT19/SPRR2D/SPRR2A	12
56	GO:0002237	response to molecule of bacterial origin	13/226	343/18670	0.000294126844214208	0.0134195372672733	0.0129482155855202	LBP/S100A7/IL6/IL36A/CXCL13/LCN2/SLPI/IL36G/S100A8/XBP1/CXCL1/IL1RN/CD24	13
57	GO:0070486	leukocyte aggregation	3/226	12/18670	0.000355222174589228	0.0159226781767628	0.0153634410505628	SEMA4D/S100A8/S100A9	3
58	GO:0002446	neutrophil mediated immunity	16/226	499/18670	0.000398870087610955	0.0175709150663102	0.016953788478854	CD177/S100A7/SNAP23/IL6/PLAC8/LCN2/CHI3L1/DNASE1L3/SLPI/S100A8/LYZ/CTSB/CXCL1/S100A9/SERPINB1/FTH1	16
59	GO:0002523	leukocyte migration involved in inflammatory response	3/226	14/18670	0.000577302758388675	0.0250001448759841	0.0241220884950272	LBP/S100A8/S100A9	3
60	GO:0032496	response to lipopolysaccharide	12/226	330/18670	0.000721267042967282	0.0307139549130234	0.0296352178005153	LBP/S100A7/IL6/IL36A/CXCL13/LCN2/SLPI/IL36G/S100A8/XBP1/CXCL1/IL1RN	12
61	GO:0097067	cellular response to thyroid hormone stimulus	3/226	16/18670	0.000872417042052657	0.0365414023351563	0.0352579933129823	GCLC/CTSL/CTSB	3
62	GO:0048871	multicellular organismal homeostasis	15/226	486/18670	0.000890067651105208	0.0366794007834485	0.0353911449726383	LPIN1/IL6/PLAC8/KDM6B/LCN2/PIK3CA/CLDN4/IGKC/CXCR4/JCHAIN/IGHG3/IGHA1/LYZ/AQP1/BGLAP	15
63	GO:0071222	cellular response to lipopolysaccharide	9/226	205/18670	0.000905495500771973	0.0367228730868633	0.0354330904395649	LBP/IL6/IL36A/CXCL13/LCN2/IL36G/XBP1/CXCL1/IL1RN	9
64	GO:0002283	neutrophil activation involved in immune response	15/226	488/18670	0.000927571325896713	0.0370303865260328	0.035729803375824	CD177/S100A7/SNAP23/PLAC8/LCN2/CHI3L1/DNASE1L3/SLPI/S100A8/LYZ/CTSB/CXCL1/S100A9/SERPINB1/FTH1	15
65	GO:0045730	respiratory burst	4/226	37/18670	0.00100933825523831	0.0396747575712906	0.0382812986845041	LBP/JCHAIN/IGHA1/CD24	4
66	GO:0060263	regulation of respiratory burst	3/226	17/18670	0.00104994209491934	0.040459059920607	0.0390380547261557	LBP/JCHAIN/IGHA1	3
67	GO:0048247	lymphocyte chemotaxis	5/226	64/18670	0.00106096164958147	0.040459059920607	0.0390380547261557	S100A7/CCL18/CXCL13/SAA1/CCL20	5
68	GO:0032755	positive regulation of interleukin-6 production	6/226	96/18670	0.00110266852984941	0.0412451613465018	0.0397965466571252	LBP/IL6/IL36A/IL36G/XBP1/IL1RN	6
69	GO:0042119	neutrophil activation	15/226	498/18670	0.00113581159697825	0.0412451613465018	0.0397965466571252	CD177/S100A7/SNAP23/PLAC8/LCN2/CHI3L1/DNASE1L3/SLPI/S100A8/LYZ/CTSB/CXCL1/S100A9/SERPINB1/FTH1	15
70	GO:0014823	response to activity	5/226	65/18670	0.00113820681138733	0.0412451613465018	0.0397965466571252	KDM6B/CXCR4/GCLC/POSTN/BGLAP	5
71	GO:0071219	cellular response to molecule of bacterial origin	9/226	212/18670	0.00114614734074428	0.0412451613465018	0.0397965466571252	LBP/IL6/IL36A/CXCL13/LCN2/IL36G/XBP1/CXCL1/IL1RN	9
